# Supplementary material for: Respiratory syncytial viral load drives ciliated cell dedifferentiation and suppresses antiviral immunity
Source: Sci Adv. 2026 Jun 19;12(25):eaed4499. doi: 10.1126/sciadv.aed4499 (PMC13281798; doi:10.1126/sciadv.aed4499)
Supplement: Supplementary file 2 — Table S1 [file sciadv.aed4499_table_s1.zip › aed4499_table_s1.xlsx]

## Sheet: GO_cluster0_vsCilMock_entrez
,"ID","Description","GeneRatio","BgRatio","pvalue","p.adjust","qvalue","geneID","Count"
GO:0044782,"GO:0044782","cilium organization","9/53","348/14515",4.12537447709532e-06,0.00395023482814735,0.00338885707040803,"CCNO/ZMYND10/IFT22/TEKT1/CFAP126/TTC29/DNALI1/NME5/IFT20",9
GO:0007018,"GO:0007018","microtubule-based movement","9/53","360/14515",5.43361049263735e-06,0.00395023482814735,0.00338885707040803,"MAP1A/HSPB1/ZMYND10/IFT22/TEKT1/TTC29/DNALI1/NME5/IFT20",9
GO:0006457,"GO:0006457","protein folding","6/53","198/14515",8.04292781070963e-05,0.0389813901225727,0.0334416472129506,"HSPB1/ZMYND10/PPID/CALR/CCT3/AHSA1",6
GO:0060122,"GO:0060122","inner ear receptor cell stereocilium organization","3/53","28/14515",0.00014118206254411,0.0415781132105573,0.0356693434840443,"HES1/TRIOBP/IFT20",3
GO:0045785,"GO:0045785","positive regulation of cell adhesion","8/53","434/14515",0.000162983308263125,0.0415781132105573,0.0356693434840443,"HLA-DRB5/PYCARD/HES1/XBP1/CALR/TRIOBP/CIB1/EMP2",8
GO:0060271,"GO:0060271","cilium assembly","7/53","326/14515",0.000171574057265023,0.0415781132105573,0.0356693434840443,"CCNO/ZMYND10/IFT22/TEKT1/DNALI1/NME5/IFT20",7
GO:0003341,"GO:0003341","cilium movement","5/53","161/14515",0.000294617687669581,0.05566503281589,0.0477543356887206,"ZMYND10/TEKT1/TTC29/DNALI1/NME5",5
GO:2001242,"GO:2001242","regulation of intrinsic apoptotic signaling pathway","5/53","164/14515",0.000320825484450727,0.05566503281589,0.0477543356887206,"HSPB1/PYCARD/XBP1/NME5/MAPK8IP1",5
GO:0060119,"GO:0060119","inner ear receptor cell development","3/53","39/14515",0.000382840665858941,0.05566503281589,0.0477543356887206,"HES1/TRIOBP/IFT20",3
GO:1900026,"GO:1900026","positive regulation of substrate adhesion-dependent cell spreading","3/53","39/14515",0.000382840665858941,0.05566503281589,0.0477543356887206,"CALR/TRIOBP/CIB1",3
GO:2001243,"GO:2001243","negative regulation of intrinsic apoptotic signaling pathway","4/53","97/14515",0.000427023622776994,0.0564447588652499,0.0484232529177739,"HSPB1/XBP1/NME5/MAPK8IP1",4
GO:1905383,"GO:1905383","protein localization to presynapse","2/53","10/14515",0.000577757338235426,0.0700049308161924,0.0600563548955245,"MAP1A/HSPB1",2
GO:0099111,"GO:0099111","microtubule-based transport","5/53","193/14515",0.000674946871423948,0.0713574407711726,0.0612166562758558,"MAP1A/HSPB1/IFT22/NME5/IFT20",5
GO:0043534,"GO:0043534","blood vessel endothelial cell migration","4/53","110/14515",0.000687073019804964,0.0713574407711726,0.0612166562758558,"ID1/HSPB1/CIB1/EMP2",4
GO:0043542,"GO:0043542","endothelial cell migration","5/53","201/14515",0.000810643131287751,0.072678771974654,0.0623502097950952,"ID1/HSPB1/CALR/CIB1/EMP2",5
GO:0010811,"GO:0010811","positive regulation of cell-substrate adhesion","4/53","117/14515",0.000865871716464526,0.072678771974654,0.0623502097950952,"CALR/TRIOBP/CIB1/EMP2",4
GO:0007566,"GO:0007566","embryo implantation","3/53","52/14515",0.000895318654180399,0.072678771974654,0.0623502097950952,"TPPP3/CALR/EMP2",3
GO:0098840,"GO:0098840","protein transport along microtubule","2/53","13/14515",0.000994439488327235,0.072678771974654,0.0623502097950952,"MAP1A/HSPB1",2
GO:0099118,"GO:0099118","microtubule-based protein transport","2/53","13/14515",0.000994439488327235,0.072678771974654,0.0623502097950952,"MAP1A/HSPB1",2
GO:0060113,"GO:0060113","inner ear receptor cell differentiation","3/53","54/14515",0.000999708005153424,0.072678771974654,0.0623502097950952,"HES1/TRIOBP/IFT20",3
GO:1900024,"GO:1900024","regulation of substrate adhesion-dependent cell spreading","3/53","56/14515",0.00111150474725241,0.0769584715478575,0.0660217105510831,"CALR/TRIOBP/CIB1",3
GO:0042490,"GO:0042490","mechanoreceptor differentiation","3/53","58/14515",0.00123090612697966,0.0813517049376557,0.0697906105488467,"HES1/TRIOBP/IFT20",3
GO:0035720,"GO:0035720","intraciliary anterograde transport","2/53","15/14515",0.00133242110431326,0.0842321863335428,0.0722617395245408,"IFT22/IFT20",2
GO:0048002,"GO:0048002","antigen processing and presentation of peptide antigen","3/53","66/14515",0.00178832242527225,0.108025943787449,0.0926741065576828,"HLA-DRB5/PYCARD/CALR",3
GO:0051604,"GO:0051604","protein maturation","7/53","487/14515",0.00185739243100841,0.108025943787449,0.0926741065576828,"HSPB1/ZMYND10/PCSK1N/PPID/CALR/CCT3/AHSA1",7
GO:0002396,"GO:0002396","MHC protein complex assembly","2/53","19/14515",0.00214975118226915,0.111241233374577,0.0954324632946312,"HLA-DRB5/CALR",2
GO:0002501,"GO:0002501","peptide antigen assembly with MHC protein complex","2/53","19/14515",0.00214975118226915,0.111241233374577,0.0954324632946312,"HLA-DRB5/CALR",2
GO:0061077,"GO:0061077","chaperone-mediated protein folding","3/53","71/14515",0.00220516056342051,0.111241233374577,0.0954324632946312,"HSPB1/PPID/CCT3",3
GO:0010594,"GO:0010594","regulation of endothelial cell migration","4/53","151/14515",0.0022187041044448,0.111241233374577,0.0954324632946312,"HSPB1/CALR/CIB1/EMP2",4
GO:0010970,"GO:0010970","transport along microtubule","4/53","159/14515",0.0026751737145385,0.129656752697966,0.11123090707818,"MAP1A/HSPB1/IFT22/IFT20",4
GO:1901879,"GO:1901879","regulation of protein depolymerization","3/53","79/14515",0.00298907282655356,0.14019715773577,0.120273388776433,"MAP1A/TRIOBP/CIB1",3
GO:1902176,"GO:1902176","negative regulation of oxidative stress-induced intrinsic apoptotic signaling pathway","2/53","24/14515",0.00342950664137707,0.15582820801757,0.133683071382626,"HSPB1/NME5",2
GO:0010631,"GO:0010631","epithelial cell migration","5/53","283/14515",0.00363462482162779,0.157635201216746,0.135233268255878,"ID1/HSPB1/CALR/CIB1/EMP2",5
GO:0090132,"GO:0090132","epithelium migration","5/53","286/14515",0.00380148122408387,0.157635201216746,0.135233268255878,"ID1/HSPB1/CALR/CIB1/EMP2",5
GO:0097193,"GO:0097193","intrinsic apoptotic signaling pathway","5/53","289/14515",0.00397378346388106,0.157635201216746,0.135233268255878,"HSPB1/PYCARD/XBP1/NME5/MAPK8IP1",5
GO:0045724,"GO:0045724","positive regulation of cilium assembly","2/53","26/14515",0.00401957258215745,0.157635201216746,0.135233268255878,"ZMYND10/IFT20",2
GO:0090130,"GO:0090130","tissue migration","5/53","291/14515",0.00409172587995497,0.157635201216746,0.135233268255878,"ID1/HSPB1/CALR/CIB1/EMP2",5
GO:0045859,"GO:0045859","regulation of protein kinase activity","6/53","420/14515",0.00411976454349131,0.157635201216746,0.135233268255878,"CCNO/HSPB1/PYCARD/MAPK8IP1/CIB1/EMP2",6
GO:0030705,"GO:0030705","cytoskeleton-dependent intracellular transport","4/53","185/14515",0.00459796914282059,0.169148317885967,0.145110227101188,"MAP1A/HSPB1/IFT22/IFT20",4
GO:0031114,"GO:0031114","regulation of microtubule depolymerization","2/53","28/14515",0.00465332373826593,0.169148317885967,0.145110227101188,"MAP1A/CIB1",2
GO:0034446,"GO:0034446","substrate adhesion-dependent cell spreading","3/53","94/14515",0.00487573613197301,0.172910252094848,0.148337543424596,"CALR/TRIOBP/CIB1",3
GO:0010595,"GO:0010595","positive regulation of endothelial cell migration","3/53","96/14515",0.00517061743264801,0.179001851120719,0.153563450067366,"HSPB1/CALR/CIB1",3
GO:0060914,"GO:0060914","heart formation","2/53","30/14515",0.00533011631945898,0.180232305313799,0.154619041335591,"HES1/EMP2",2
GO:0002495,"GO:0002495","antigen processing and presentation of peptide antigen via MHC class II","2/53","31/14515",0.00568445380943237,0.186827838709031,0.160277266973287,"HLA-DRB5/PYCARD",2
GO:0019882,"GO:0019882","antigen processing and presentation","3/53","100/14515",0.00579214000478311,0.186827838709031,0.160277266973287,"HLA-DRB5/PYCARD/CALR",3
GO:0010810,"GO:0010810","regulation of cell-substrate adhesion","4/53","200/14515",0.0060486781787637,0.186827838709031,0.160277266973287,"CALR/TRIOBP/CIB1/EMP2",4
GO:0051651,"GO:0051651","maintenance of location in cell","4/53","200/14515",0.0060486781787637,0.186827838709031,0.160277266973287,"FTL/CHCHD10/SRI/CALR",4
GO:0002504,"GO:0002504","antigen processing and presentation of peptide or polysaccharide antigen via MHC class II","2/53","33/14515",0.00642461618669295,0.186827838709031,0.160277266973287,"HLA-DRB5/PYCARD",2
GO:0018208,"GO:0018208","peptidyl-proline modification","2/53","33/14515",0.00642461618669295,0.186827838709031,0.160277266973287,"PPID/P4HTM",2
GO:0090162,"GO:0090162","establishment of epithelial cell polarity","2/53","33/14515",0.00642461618669295,0.186827838709031,0.160277266973287,"HES1/IFT20",2
GO:0050863,"GO:0050863","regulation of T cell activation","5/53","328/14515",0.00675394070493074,0.192553525195476,0.165189261823383,"HLA-DRB5/PYCARD/HES1/XBP1/MAPK8IP1",5
GO:0051261,"GO:0051261","protein depolymerization","3/53","107/14515",0.00698375567023298,0.193440028964917,0.165949782323483,"MAP1A/TRIOBP/CIB1",3
GO:0010632,"GO:0010632","regulation of epithelial cell migration","4/53","209/14515",0.00705111522361802,0.193440028964917,0.165949782323483,"HSPB1/CALR/CIB1/EMP2",4
GO:0032733,"GO:0032733","positive regulation of interleukin-10 production","2/53","35/14515",0.00720623994328817,0.194034682917426,0.166459928514551,"PYCARD/TUSC2",2
GO:2001234,"GO:2001234","negative regulation of apoptotic signaling pathway","4/53","213/14515",0.00752995195214488,0.198807354061659,0.170554343417843,"HSPB1/XBP1/NME5/MAPK8IP1",4
GO:0043549,"GO:0043549","regulation of kinase activity","6/53","478/14515",0.00765695448930738,0.198807354061659,0.170554343417843,"CCNO/HSPB1/PYCARD/MAPK8IP1/CIB1/EMP2",6
GO:0042491,"GO:0042491","inner ear auditory receptor cell differentiation","2/53","37/14515",0.00802870467289859,0.200670564266312,0.172152768157228,"HES1/TRIOBP",2
GO:1902175,"GO:1902175","regulation of oxidative stress-induced intrinsic apoptotic signaling pathway","2/53","37/14515",0.00802870467289859,0.200670564266312,0.172152768157228,"HSPB1/NME5",2
GO:0043244,"GO:0043244","regulation of protein-containing complex disassembly","3/53","114/14515",0.00831095684618974,0.200670564266312,0.172152768157228,"MAP1A/TRIOBP/CIB1",3
GO:1902532,"GO:1902532","negative regulation of intracellular signal transduction","6/53","487/14515",0.00835785749431028,0.200670564266312,0.172152768157228,"HSPB1/PYCARD/XBP1/NME5/MAPK8IP1/CIB1",6
GO:0050870,"GO:0050870","positive regulation of T cell activation","4/53","220/14515",0.00841877883098007,0.200670564266312,0.172152768157228,"HLA-DRB5/PYCARD/HES1/XBP1",4
GO:0007283,"GO:0007283","spermatogenesis","6/53","490/14515",0.00860148779208964,0.201718762091909,0.173052003966489,"DNALI1/NME5/CALR/GPX4/IFT20/CIB1",6
GO:2001233,"GO:2001233","regulation of apoptotic signaling pathway","5/53","350/14515",0.00881588705882997,0.20269927863502,0.173893176849706,"HSPB1/PYCARD/XBP1/NME5/MAPK8IP1",5
GO:0001909,"GO:0001909","leukocyte mediated cytotoxicity","3/53","117/14515",0.00892211405271065,0.20269927863502,0.173893176849706,"TUBB4B/TUSC2/EMP2",3
GO:0007019,"GO:0007019","microtubule depolymerization","2/53","41/14515",0.00979370809160161,0.215758357048314,0.185096396946538,"MAP1A/CIB1",2
GO:0042073,"GO:0042073","intraciliary transport","2/53","41/14515",0.00979370809160161,0.215758357048314,0.185096396946538,"IFT22/IFT20",2
GO:0098754,"GO:0098754","detoxification","3/53","123/14515",0.0102219370539379,0.221831290692921,0.190306290792088,"MT1X/PRDX5/GPX4",3
GO:0090102,"GO:0090102","cochlea development","2/53","43/14515",0.0107350384556035,0.228817177563828,0.196299395796088,"HES1/IFT20",2
GO:0031109,"GO:0031109","microtubule polymerization or depolymerization","3/53","127/14515",0.0111465740702389,0.228817177563828,0.196299395796088,"TPPP3/MAP1A/CIB1",3
GO:0043433,"GO:0043433","negative regulation of DNA-binding transcription factor activity","3/53","127/14515",0.0111465740702389,0.228817177563828,0.196299395796088,"ID1/PYCARD/HES1",3
GO:0035315,"GO:0035315","hair cell differentiation","2/53","44/14515",0.0112201496287447,0.228817177563828,0.196299395796088,"HES1/TRIOBP",2
GO:0071900,"GO:0071900","regulation of protein serine/threonine kinase activity","4/53","240/14515",0.0113306993016476,0.228817177563828,0.196299395796088,"CCNO/PYCARD/MAPK8IP1/CIB1",4
GO:1903039,"GO:1903039","positive regulation of leukocyte cell-cell adhesion","4/53","241/14515",0.0114913006126092,0.228881521790874,0.196354595903993,"HLA-DRB5/PYCARD/HES1/XBP1",4
GO:1990090,"GO:1990090","cellular response to nerve growth factor stimulus","2/53","46/14515",0.012218895306584,0.240084780753692,0.205965731697042,"HES1/CIB1",2
GO:1990089,"GO:1990089","response to nerve growth factor","2/53","47/14515",0.0127323835275827,0.245100612107986,0.210268750704382,"HES1/CIB1",2
GO:0046651,"GO:0046651","lymphocyte proliferation","4/53","249/14515",0.0128292919232278,0.245100612107986,0.210268750704382,"PYCARD/HES1/MAPK8IP1/EMP2",4
GO:0035051,"GO:0035051","cardiocyte differentiation","3/53","135/14515",0.0131372096387189,0.245100612107986,0.210268750704382,"HES1/CALR/IFT20",3
GO:0008089,"GO:0008089","anterograde axonal transport","2/53","49/14515",0.0137872279444582,0.245100612107986,0.210268750704382,"MAP1A/HSPB1",2
GO:0032943,"GO:0032943","mononuclear cell proliferation","4/53","256/14515",0.0140788852892621,0.245100612107986,0.210268750704382,"PYCARD/HES1/MAPK8IP1/EMP2",4
GO:0010634,"GO:0010634","positive regulation of epithelial cell migration","3/53","139/14515",0.0142039441278797,0.245100612107986,0.210268750704382,"HSPB1/CALR/CIB1",3
GO:0001667,"GO:0001667","ameboidal-type cell migration","5/53","395/14515",0.0143227645946149,0.245100612107986,0.210268750704382,"ID1/HSPB1/CALR/CIB1/EMP2",5
GO:0032613,"GO:0032613","interleukin-10 production","2/53","50/14515",0.0143284401851298,0.245100612107986,0.210268750704382,"PYCARD/TUSC2",2
GO:0032653,"GO:0032653","regulation of interleukin-10 production","2/53","50/14515",0.0143284401851298,0.245100612107986,0.210268750704382,"PYCARD/TUSC2",2
GO:0032731,"GO:0032731","positive regulation of interleukin-1 beta production","2/53","50/14515",0.0143284401851298,0.245100612107986,0.210268750704382,"HSPB1/PYCARD",2
GO:0043536,"GO:0043536","positive regulation of blood vessel endothelial cell migration","2/53","50/14515",0.0143284401851298,0.245100612107986,0.210268750704382,"HSPB1/CIB1",2
GO:0001933,"GO:0001933","negative regulation of protein phosphorylation","4/53","260/14515",0.0148265976906347,0.247791644163021,0.21257735345919,"HSPB1/PYCARD/MAPK8IP1/CIB1",4
GO:0051258,"GO:0051258","protein polymerization","4/53","260/14515",0.0148265976906347,0.247791644163021,0.21257735345919,"TPPP3/PYCARD/GPX4/TRIOBP",4
GO:0051926,"GO:0051926","negative regulation of calcium ion transport","2/53","52/14515",0.0154380877229569,0.255079313058855,0.218829353489281,"HES1/SRI",2
GO:0001954,"GO:0001954","positive regulation of cell-matrix adhesion","2/53","53/14515",0.016006381361543,0.261497511232398,0.224335445457462,"CIB1/EMP2",2
GO:0045766,"GO:0045766","positive regulation of angiogenesis","3/53","147/14515",0.0164817479498906,0.262092367914699,0.224845765567884,"HSPB1/XBP1/EMP2",3
GO:0008631,"GO:0008631","intrinsic apoptotic signaling pathway in response to oxidative stress","2/53","54/14515",0.0165835611060195,0.262092367914699,0.224845765567884,"HSPB1/NME5",2
GO:0050829,"GO:0050829","defense response to Gram-negative bacterium","2/53","54/14515",0.0165835611060195,0.262092367914699,0.224845765567884,"PYCARD/TUSC2",2
GO:0042129,"GO:0042129","regulation of T cell proliferation","3/53","148/14515",0.0167800790229677,0.262346611821453,0.225063878236749,"PYCARD/HES1/MAPK8IP1",3
GO:0006469,"GO:0006469","negative regulation of protein kinase activity","3/53","150/14515",0.0173858467298072,0.266094959422522,0.228279538779186,"HSPB1/PYCARD/MAPK8IP1",3
GO:1904018,"GO:1904018","positive regulation of vasculature development","3/53","150/14515",0.0173858467298072,0.266094959422522,0.228279538779186,"HSPB1/XBP1/EMP2",3
GO:0045665,"GO:0045665","negative regulation of neuron differentiation","2/53","57/14515",0.018367720006102,0.267826880953244,0.229765332606671,"HES1/CALR",2
GO:0042326,"GO:0042326","negative regulation of phosphorylation","4/53","280/14515",0.0189423460794954,0.267826880953244,0.229765332606671,"HSPB1/PYCARD/MAPK8IP1/CIB1",4
GO:0071709,"GO:0071709","membrane assembly","2/53","58/14515",0.0189797490732135,0.267826880953244,0.229765332606671,"DMKN/EMP2",2
GO:0006383,"GO:0006383","transcription by RNA polymerase III","2/53","59/14515",0.0196003185575122,0.267826880953244,0.229765332606671,"PRDX5/SNAPC5",2
GO:0032732,"GO:0032732","positive regulation of interleukin-1 production","2/53","59/14515",0.0196003185575122,0.267826880953244,0.229765332606671,"HSPB1/PYCARD",2
GO:1901224,"GO:1901224","positive regulation of non-canonical NF-kappaB signal transduction","2/53","59/14515",0.0196003185575122,0.267826880953244,0.229765332606671,"PYCARD/CALR",2
GO:0022409,"GO:0022409","positive regulation of cell-cell adhesion","4/53","284/14515",0.0198425788701292,0.267826880953244,0.229765332606671,"HLA-DRB5/PYCARD/HES1/XBP1",4
GO:0051251,"GO:0051251","positive regulation of lymphocyte activation","4/53","285/14515",0.0200717221677497,0.267826880953244,0.229765332606671,"HLA-DRB5/PYCARD/HES1/XBP1",4
GO:0033673,"GO:0033673","negative regulation of kinase activity","3/53","160/14515",0.0205974155409189,0.267826880953244,0.229765332606671,"HSPB1/PYCARD/MAPK8IP1",3
GO:0034394,"GO:0034394","protein localization to cell surface","2/53","61/14515",0.0208668070373922,0.267826880953244,0.229765332606671,"MAP1A/EMP2",2
GO:0048645,"GO:0048645","animal organ formation","2/53","61/14515",0.0208668070373922,0.267826880953244,0.229765332606671,"HES1/EMP2",2
GO:0050766,"GO:0050766","positive regulation of phagocytosis","2/53","61/14515",0.0208668070373922,0.267826880953244,0.229765332606671,"PYCARD/CALR",2
GO:0071677,"GO:0071677","positive regulation of mononuclear cell migration","2/53","61/14515",0.0208668070373922,0.267826880953244,0.229765332606671,"PYCARD/CALR",2
GO:0070661,"GO:0070661","leukocyte proliferation","4/53","289/14515",0.0210047281665386,0.267826880953244,0.229765332606671,"PYCARD/HES1/MAPK8IP1/EMP2",4
GO:0051249,"GO:0051249","regulation of lymphocyte activation","5/53","437/14515",0.0212256844387636,0.267826880953244,0.229765332606671,"HLA-DRB5/PYCARD/HES1/XBP1/MAPK8IP1",5
GO:0044091,"GO:0044091","membrane biogenesis","2/53","62/14515",0.0215125910771211,0.267826880953244,0.229765332606671,"DMKN/EMP2",2
GO:0044458,"GO:0044458","motile cilium assembly","2/53","62/14515",0.0215125910771211,0.267826880953244,0.229765332606671,"ZMYND10/DNALI1",2
GO:0048839,"GO:0048839","inner ear development","3/53","163/14515",0.0216204475969972,0.267826880953244,0.229765332606671,"HES1/TRIOBP/IFT20",3
GO:0006879,"GO:0006879","intracellular iron ion homeostasis","2/53","63/14515",0.0221666456189666,0.267826880953244,0.229765332606671,"FTL/SRI",2
GO:0098930,"GO:0098930","axonal transport","2/53","63/14515",0.0221666456189666,0.267826880953244,0.229765332606671,"MAP1A/HSPB1",2
GO:1901880,"GO:1901880","negative regulation of protein depolymerization","2/53","63/14515",0.0221666456189666,0.267826880953244,0.229765332606671,"TRIOBP/CIB1",2
GO:0034504,"GO:0034504","protein localization to nucleus","4/53","294/14515",0.022208179783419,0.267826880953244,0.229765332606671,"CHCHD10/CALR/TRIM29/CCT3",4
GO:1903829,"GO:1903829","positive regulation of protein localization","5/53","443/14515",0.0223627032767806,0.267826880953244,0.229765332606671,"MAP1A/SRI/PPID/CIB1/CCT3",5
GO:0007565,"GO:0007565","female pregnancy","3/53","166/14515",0.022671024141797,0.267826880953244,0.229765332606671,"TPPP3/CALR/EMP2",3
GO:1904951,"GO:1904951","positive regulation of establishment of protein localization","4/53","297/14515",0.0229502222497128,0.267826880953244,0.229765332606671,"SRI/PPID/CIB1/CCT3",4
GO:0051235,"GO:0051235","maintenance of location","4/53","298/14515",0.0232009143570609,0.267826880953244,0.229765332606671,"FTL/CHCHD10/SRI/CALR",4
GO:0001906,"GO:0001906","cell killing","3/53","168/14515",0.023386717837665,0.267826880953244,0.229765332606671,"TUBB4B/TUSC2/EMP2",3
GO:0007286,"GO:0007286","spermatid development","3/53","168/14515",0.023386717837665,0.267826880953244,0.229765332606671,"DNALI1/NME5/CIB1",3
GO:0061512,"GO:0061512","protein localization to cilium","2/53","65/14515",0.0234993002838941,0.267826880953244,0.229765332606671,"ZMYND10/IFT20",2
GO:0010822,"GO:0010822","positive regulation of mitochondrion organization","2/53","67/14515",0.0248642427688647,0.267826880953244,0.229765332606671,"PYCARD/CHCHD10",2
GO:1902017,"GO:1902017","regulation of cilium assembly","2/53","67/14515",0.0248642427688647,0.267826880953244,0.229765332606671,"ZMYND10/IFT20",2
GO:0048515,"GO:0048515","spermatid differentiation","3/53","175/14515",0.0259880965419778,0.267826880953244,0.229765332606671,"DNALI1/NME5/CIB1",3
GO:0035418,"GO:0035418","protein localization to synapse","2/53","69/14515",0.0262609505126437,0.267826880953244,0.229765332606671,"MAP1A/HSPB1",2
GO:0002696,"GO:0002696","positive regulation of leukocyte activation","4/53","310/14515",0.0263406831510889,0.267826880953244,0.229765332606671,"HLA-DRB5/PYCARD/HES1/XBP1",4
GO:0010638,"GO:0010638","positive regulation of organelle organization","5/53","466/14515",0.0270885915467123,0.267826880953244,0.229765332606671,"PYCARD/ZMYND10/CHCHD10/IFT20/CCT3",5
GO:0042098,"GO:0042098","T cell proliferation","3/53","179/14515",0.0275419137754366,0.267826880953244,0.229765332606671,"PYCARD/HES1/MAPK8IP1",3
GO:0071248,"GO:0071248","cellular response to metal ion","3/53","183/14515",0.0291446058191332,0.267826880953244,0.229765332606671,"MT1X/SYT5/CALR",3
GO:0030101,"GO:0030101","natural killer cell activation","2/53","73/14515",0.029147599727439,0.267826880953244,0.229765332606671,"TUSC2/EMP2",2
GO:0043242,"GO:0043242","negative regulation of protein-containing complex disassembly","2/53","73/14515",0.029147599727439,0.267826880953244,0.229765332606671,"TRIOBP/CIB1",2
GO:0001525,"GO:0001525","angiogenesis","5/53","476/14515",0.0293292506525366,0.267826880953244,0.229765332606671,"ID1/HSPB1/XBP1/CIB1/EMP2",5
GO:1903037,"GO:1903037","regulation of leukocyte cell-cell adhesion","4/53","321/14515",0.029434226366055,0.267826880953244,0.229765332606671,"HLA-DRB5/PYCARD/HES1/XBP1",4
GO:0044703,"GO:0044703","multi-organism reproductive process","3/53","184/14515",0.0295529042906546,0.267826880953244,0.229765332606671,"TPPP3/CALR/EMP2",3
GO:0008088,"GO:0008088","axo-dendritic transport","2/53","74/14515",0.0298883144089071,0.267826880953244,0.229765332606671,"MAP1A/HSPB1",2
GO:0032271,"GO:0032271","regulation of protein polymerization","3/53","185/14515",0.0299642493755091,0.267826880953244,0.229765332606671,"TPPP3/PYCARD/TRIOBP",3
GO:0050867,"GO:0050867","positive regulation of cell activation","4/53","325/14515",0.0306107549790838,0.267826880953244,0.229765332606671,"HLA-DRB5/PYCARD/HES1/XBP1",4
GO:0008306,"GO:0008306","associative learning","2/53","75/14515",0.0306365241159609,0.267826880953244,0.229765332606671,"MAP1A/IFT20",2
GO:0042110,"GO:0042110","T cell activation","5/53","483/14515",0.0309661649109444,0.267826880953244,0.229765332606671,"HLA-DRB5/PYCARD/HES1/XBP1/MAPK8IP1",5
GO:0043583,"GO:0043583","ear development","3/53","188/14515",0.0312165439252666,0.267826880953244,0.229765332606671,"HES1/TRIOBP/IFT20",3
GO:0030335,"GO:0030335","positive regulation of cell migration","5/53","485/14515",0.0314443004190183,0.267826880953244,0.229765332606671,"HSPB1/PYCARD/XBP1/CALR/CIB1",5
GO:0051348,"GO:0051348","negative regulation of transferase activity","3/53","189/14515",0.0316400545272441,0.267826880953244,0.229765332606671,"HSPB1/PYCARD/MAPK8IP1",3
GO:0031589,"GO:0031589","cell-substrate adhesion","4/53","329/14515",0.0318149681633401,0.267826880953244,0.229765332606671,"CALR/TRIOBP/CIB1/EMP2",4
GO:0044706,"GO:0044706","multi-multicellular organism process","3/53","190/14515",0.0320666007268072,0.267826880953244,0.229765332606671,"TPPP3/CALR/EMP2",3
GO:0051090,"GO:0051090","regulation of DNA-binding transcription factor activity","4/53","333/14515",0.0330469542432503,0.267826880953244,0.229765332606671,"ID1/PYCARD/HES1/CIB1",4
GO:0002694,"GO:0002694","regulation of leukocyte activation","5/53","493/14515",0.0334036068911042,0.267826880953244,0.229765332606671,"HLA-DRB5/PYCARD/HES1/XBP1/MAPK8IP1",5
GO:0032611,"GO:0032611","interleukin-1 beta production","2/53","79/14515",0.0337030710361956,0.267826880953244,0.229765332606671,"HSPB1/PYCARD",2
GO:0032651,"GO:0032651","regulation of interleukin-1 beta production","2/53","79/14515",0.0337030710361956,0.267826880953244,0.229765332606671,"HSPB1/PYCARD",2
GO:1902117,"GO:1902117","positive regulation of organelle assembly","2/53","80/14515",0.0344878272088794,0.267826880953244,0.229765332606671,"ZMYND10/IFT20",2
GO:0045936,"GO:0045936","negative regulation of phosphate metabolic process","4/53","339/14515",0.0349471765063547,0.267826880953244,0.229765332606671,"HSPB1/PYCARD/MAPK8IP1/CIB1",4
GO:0050670,"GO:0050670","regulation of lymphocyte proliferation","3/53","197/14515",0.0351371953047609,0.267826880953244,0.229765332606671,"PYCARD/HES1/MAPK8IP1",3
GO:0010563,"GO:0010563","negative regulation of phosphorus metabolic process","4/53","340/14515",0.0352699889021006,0.267826880953244,0.229765332606671,"HSPB1/PYCARD/MAPK8IP1/CIB1",4
GO:0071356,"GO:0071356","cellular response to tumor necrosis factor","3/53","198/14515",0.0355879265207834,0.267826880953244,0.229765332606671,"PYCARD/HES1/CIB1",3
GO:0003263,"GO:0003263","cardioblast proliferation","1/53","10/14515",0.0359307432963704,0.267826880953244,0.229765332606671,"HES1",1
GO:0003264,"GO:0003264","regulation of cardioblast proliferation","1/53","10/14515",0.0359307432963704,0.267826880953244,0.229765332606671,"HES1",1
GO:0006183,"GO:0006183","GTP biosynthetic process","1/53","10/14515",0.0359307432963704,0.267826880953244,0.229765332606671,"NME5",1
GO:0010587,"GO:0010587","miRNA catabolic process","1/53","10/14515",0.0359307432963704,0.267826880953244,0.229765332606671,"NEAT1",1
GO:0036093,"GO:0036093","germ cell proliferation","1/53","10/14515",0.0359307432963704,0.267826880953244,0.229765332606671,"CIB1",1
GO:0051280,"GO:0051280","negative regulation of release of sequestered calcium ion into cytosol","1/53","10/14515",0.0359307432963704,0.267826880953244,0.229765332606671,"SRI",1
GO:0060315,"GO:0060315","negative regulation of ryanodine-sensitive calcium-release channel activity","1/53","10/14515",0.0359307432963704,0.267826880953244,0.229765332606671,"SRI",1
GO:0061043,"GO:0061043","regulation of vascular wound healing","1/53","10/14515",0.0359307432963704,0.267826880953244,0.229765332606671,"XBP1",1
GO:0062042,"GO:0062042","regulation of cardiac epithelial to mesenchymal transition","1/53","10/14515",0.0359307432963704,0.267826880953244,0.229765332606671,"EMP2",1
GO:0070944,"GO:0070944","neutrophil-mediated killing of bacterium","1/53","10/14515",0.0359307432963704,0.267826880953244,0.229765332606671,"TUSC2",1
GO:0071166,"GO:0071166","ribonucleoprotein complex localization","1/53","10/14515",0.0359307432963704,0.267826880953244,0.229765332606671,"NEAT1",1
GO:0071257,"GO:0071257","cellular response to electrical stimulus","1/53","10/14515",0.0359307432963704,0.267826880953244,0.229765332606671,"CALR",1
GO:1904851,"GO:1904851","positive regulation of establishment of protein localization to telomere","1/53","10/14515",0.0359307432963704,0.267826880953244,0.229765332606671,"CCT3",1
GO:1990535,"GO:1990535","neuron projection maintenance","1/53","10/14515",0.0359307432963704,0.267826880953244,0.229765332606671,"MAP1A",1
GO:2000347,"GO:2000347","positive regulation of hepatocyte proliferation","1/53","10/14515",0.0359307432963704,0.267826880953244,0.229765332606671,"XBP1",1
GO:0032273,"GO:0032273","positive regulation of protein polymerization","2/53","82/14515",0.0360786569703431,0.267826880953244,0.229765332606671,"TPPP3/PYCARD",2
GO:0045069,"GO:0045069","regulation of viral genome replication","2/53","82/14515",0.0360786569703431,0.267826880953244,0.229765332606671,"SLPI/PPID",2
GO:0071901,"GO:0071901","negative regulation of protein serine/threonine kinase activity","2/53","83/14515",0.0368846102000514,0.267826880953244,0.229765332606671,"PYCARD/MAPK8IP1",2
GO:0098869,"GO:0098869","cellular oxidant detoxification","2/53","83/14515",0.0368846102000514,0.267826880953244,0.229765332606671,"PRDX5/GPX4",2
GO:1902903,"GO:1902903","regulation of supramolecular fiber organization","4/53","345/14515",0.0369102857144843,0.267826880953244,0.229765332606671,"MAP1A/PYCARD/TRIOBP/CIB1",4
GO:0032944,"GO:0032944","regulation of mononuclear cell proliferation","3/53","201/14515",0.0369581610426742,0.267826880953244,0.229765332606671,"PYCARD/HES1/MAPK8IP1",3
GO:0042102,"GO:0042102","positive regulation of T cell proliferation","2/53","84/14515",0.0376975093062925,0.267826880953244,0.229765332606671,"PYCARD/HES1",2
GO:0043535,"GO:0043535","regulation of blood vessel endothelial cell migration","2/53","84/14515",0.0376975093062925,0.267826880953244,0.229765332606671,"HSPB1/CIB1",2
GO:1901222,"GO:1901222","regulation of non-canonical NF-kappaB signal transduction","2/53","84/14515",0.0376975093062925,0.267826880953244,0.229765332606671,"PYCARD/CALR",2
GO:0071241,"GO:0071241","cellular response to inorganic substance","3/53","204/14515",0.0383553815474384,0.267826880953244,0.229765332606671,"MT1X/SYT5/CALR",3
GO:0032755,"GO:0032755","positive regulation of interleukin-6 production","2/53","85/14515",0.0385172949321253,0.267826880953244,0.229765332606671,"PYCARD/XBP1",2
GO:0050764,"GO:0050764","regulation of phagocytosis","2/53","85/14515",0.0385172949321253,0.267826880953244,0.229765332606671,"PYCARD/CALR",2
GO:0001765,"GO:0001765","membrane raft assembly","1/53","11/14515",0.0394533679503031,0.267826880953244,0.229765332606671,"EMP2",1
GO:0002328,"GO:0002328","pro-B cell differentiation","1/53","11/14515",0.0394533679503031,0.267826880953244,0.229765332606671,"HES1",1
GO:0019372,"GO:0019372","lipoxygenase pathway","1/53","11/14515",0.0394533679503031,0.267826880953244,0.229765332606671,"GPX4",1
GO:0019511,"GO:0019511","peptidyl-proline hydroxylation","1/53","11/14515",0.0394533679503031,0.267826880953244,0.229765332606671,"P4HTM",1
GO:0032060,"GO:0032060","bleb assembly","1/53","11/14515",0.0394533679503031,0.267826880953244,0.229765332606671,"EMP2",1
GO:0034975,"GO:0034975","protein folding in endoplasmic reticulum","1/53","11/14515",0.0394533679503031,0.267826880953244,0.229765332606671,"CALR",1
GO:0035821,"GO:0035821","modulation of process of another organism","1/53","11/14515",0.0394533679503031,0.267826880953244,0.229765332606671,"SLPI",1
GO:0040034,"GO:0040034","regulation of development, heterochronic","1/53","11/14515",0.0394533679503031,0.267826880953244,0.229765332606671,"HES1",1
GO:0042921,"GO:0042921","glucocorticoid receptor signaling pathway","1/53","11/14515",0.0394533679503031,0.267826880953244,0.229765332606671,"CALR",1
GO:0044857,"GO:0044857","plasma membrane raft organization","1/53","11/14515",0.0394533679503031,0.267826880953244,0.229765332606671,"EMP2",1
GO:0046051,"GO:0046051","UTP metabolic process","1/53","11/14515",0.0394533679503031,0.267826880953244,0.229765332606671,"NME5",1
GO:0046940,"GO:0046940","nucleoside monophosphate phosphorylation","1/53","11/14515",0.0394533679503031,0.267826880953244,0.229765332606671,"AK1",1
GO:0048505,"GO:0048505","regulation of timing of cell differentiation","1/53","11/14515",0.0394533679503031,0.267826880953244,0.229765332606671,"HES1",1
GO:0048711,"GO:0048711","positive regulation of astrocyte differentiation","1/53","11/14515",0.0394533679503031,0.267826880953244,0.229765332606671,"HES1",1
GO:0051284,"GO:0051284","positive regulation of sequestering of calcium ion","1/53","11/14515",0.0394533679503031,0.267826880953244,0.229765332606671,"SRI",1
GO:0070203,"GO:0070203","regulation of establishment of protein localization to telomere","1/53","11/14515",0.0394533679503031,0.267826880953244,0.229765332606671,"CCT3",1
GO:0070943,"GO:0070943","neutrophil-mediated killing of symbiont cell","1/53","11/14515",0.0394533679503031,0.267826880953244,0.229765332606671,"TUSC2",1
GO:0071492,"GO:0071492","cellular response to UV-A","1/53","11/14515",0.0394533679503031,0.267826880953244,0.229765332606671,"PPID",1
GO:0072173,"GO:0072173","metanephric tubule morphogenesis","1/53","11/14515",0.0394533679503031,0.267826880953244,0.229765332606671,"HES1",1
GO:1904869,"GO:1904869","regulation of protein localization to Cajal body","1/53","11/14515",0.0394533679503031,0.267826880953244,0.229765332606671,"CCT3",1
GO:1904871,"GO:1904871","positive regulation of protein localization to Cajal body","1/53","11/14515",0.0394533679503031,0.267826880953244,0.229765332606671,"CCT3",1
GO:0046330,"GO:0046330","positive regulation of JNK cascade","2/53","87/14515",0.0401772899447257,0.267826880953244,0.229765332606671,"PYCARD/MAPK8IP1",2
GO:0007159,"GO:0007159","leukocyte cell-cell adhesion","4/53","355/14515",0.0403223364487683,0.267826880953244,0.229765332606671,"HLA-DRB5/PYCARD/HES1/XBP1",4
GO:0006909,"GO:0006909","phagocytosis","3/53","209/14515",0.0407437675362948,0.267826880953244,0.229765332606671,"PYCARD/CALR/TUSC2",3
GO:0042692,"GO:0042692","muscle cell differentiation","4/53","359/14515",0.0417363268741799,0.267826880953244,0.229765332606671,"HES1/XBP1/CALR/IFT20",4
GO:0031110,"GO:0031110","regulation of microtubule polymerization or depolymerization","2/53","89/14515",0.0418641268808149,0.267826880953244,0.229765332606671,"MAP1A/CIB1",2
GO:0032760,"GO:0032760","positive regulation of tumor necrosis factor production","2/53","89/14515",0.0418641268808149,0.267826880953244,0.229765332606671,"HSPB1/PYCARD",2
GO:0010832,"GO:0010832","negative regulation of myotube differentiation","1/53","12/14515",0.0429633632273736,0.267826880953244,0.229765332606671,"XBP1",1
GO:0019471,"GO:0019471","4-hydroxyproline metabolic process","1/53","12/14515",0.0429633632273736,0.267826880953244,0.229765332606671,"P4HTM",1
GO:0031958,"GO:0031958","corticosteroid receptor signaling pathway","1/53","12/14515",0.0429633632273736,0.267826880953244,0.229765332606671,"CALR",1
GO:0032700,"GO:0032700","negative regulation of interleukin-17 production","1/53","12/14515",0.0429633632273736,0.267826880953244,0.229765332606671,"TUSC2",1
GO:0035845,"GO:0035845","photoreceptor cell outer segment organization","1/53","12/14515",0.0429633632273736,0.267826880953244,0.229765332606671,"IFT20",1
GO:0048715,"GO:0048715","negative regulation of oligodendrocyte differentiation","1/53","12/14515",0.0429633632273736,0.267826880953244,0.229765332606671,"HES1",1
GO:0061309,"GO:0061309","cardiac neural crest cell development involved in outflow tract morphogenesis","1/53","12/14515",0.0429633632273736,0.267826880953244,0.229765332606671,"HES1",1
GO:0070202,"GO:0070202","regulation of establishment of protein localization to chromosome","1/53","12/14515",0.0429633632273736,0.267826880953244,0.229765332606671,"CCT3",1
GO:0097084,"GO:0097084","vascular associated smooth muscle cell development","1/53","12/14515",0.0429633632273736,0.267826880953244,0.229765332606671,"HES1",1
GO:1903405,"GO:1903405","protein localization to nuclear body","1/53","12/14515",0.0429633632273736,0.267826880953244,0.229765332606671,"CCT3",1
GO:1904816,"GO:1904816","positive regulation of protein localization to chromosome, telomeric region","1/53","12/14515",0.0429633632273736,0.267826880953244,0.229765332606671,"CCT3",1
GO:1904867,"GO:1904867","protein localization to Cajal body","1/53","12/14515",0.0429633632273736,0.267826880953244,0.229765332606671,"CCT3",1
GO:1905456,"GO:1905456","regulation of lymphoid progenitor cell differentiation","1/53","12/14515",0.0429633632273736,0.267826880953244,0.229765332606671,"HES1",1
GO:2001046,"GO:2001046","positive regulation of integrin-mediated signaling pathway","1/53","12/14515",0.0429633632273736,0.267826880953244,0.229765332606671,"EMP2",1
GO:0009142,"GO:0009142","nucleoside triphosphate biosynthetic process","2/53","92/14515",0.0444436990178877,0.267826880953244,0.229765332606671,"AK1/NME5",2
GO:0071347,"GO:0071347","cellular response to interleukin-1","2/53","92/14515",0.0444436990178877,0.267826880953244,0.229765332606671,"PYCARD/HES1",2
GO:1903557,"GO:1903557","positive regulation of tumor necrosis factor superfamily cytokine production","2/53","92/14515",0.0444436990178877,0.267826880953244,0.229765332606671,"HSPB1/PYCARD",2
GO:0009636,"GO:0009636","response to toxic substance","3/53","217/14515",0.0447191749583642,0.267826880953244,0.229765332606671,"MT1X/PRDX5/GPX4",3
GO:0034612,"GO:0034612","response to tumor necrosis factor","3/53","218/14515",0.045229329001405,0.267826880953244,0.229765332606671,"PYCARD/HES1/CIB1",3
GO:0032612,"GO:0032612","interleukin-1 production","2/53","93/14515",0.0453164787880581,0.267826880953244,0.229765332606671,"HSPB1/PYCARD",2
GO:0032652,"GO:0032652","regulation of interleukin-1 production","2/53","93/14515",0.0453164787880581,0.267826880953244,0.229765332606671,"HSPB1/PYCARD",2
GO:0001787,"GO:0001787","natural killer cell proliferation","1/53","13/14515",0.0464607735389609,0.267826880953244,0.229765332606671,"EMP2",1
GO:0001977,"GO:0001977","renal system process involved in regulation of blood volume","1/53","13/14515",0.0464607735389609,0.267826880953244,0.229765332606671,"EMP2",1
GO:0006241,"GO:0006241","CTP biosynthetic process","1/53","13/14515",0.0464607735389609,0.267826880953244,0.229765332606671,"NME5",1
GO:0009133,"GO:0009133","nucleoside diphosphate biosynthetic process","1/53","13/14515",0.0464607735389609,0.267826880953244,0.229765332606671,"AK1",1
GO:0010273,"GO:0010273","detoxification of copper ion","1/53","13/14515",0.0464607735389609,0.267826880953244,0.229765332606671,"MT1X",1
GO:0010649,"GO:0010649","regulation of cell communication by electrical coupling","1/53","13/14515",0.0464607735389609,0.267826880953244,0.229765332606671,"SRI",1
GO:0036159,"GO:0036159","inner dynein arm assembly","1/53","13/14515",0.0464607735389609,0.267826880953244,0.229765332606671,"ZMYND10",1
GO:0043508,"GO:0043508","negative regulation of JUN kinase activity","1/53","13/14515",0.0464607735389609,0.267826880953244,0.229765332606671,"MAPK8IP1",1
GO:0045348,"GO:0045348","positive regulation of MHC class II biosynthetic process","1/53","13/14515",0.0464607735389609,0.267826880953244,0.229765332606671,"XBP1",1
GO:0055089,"GO:0055089","fatty acid homeostasis","1/53","13/14515",0.0464607735389609,0.267826880953244,0.229765332606671,"XBP1",1
GO:0060019,"GO:0060019","radial glial cell differentiation","1/53","13/14515",0.0464607735389609,0.267826880953244,0.229765332606671,"HES1",1
GO:0060088,"GO:0060088","auditory receptor cell stereocilium organization","1/53","13/14515",0.0464607735389609,0.267826880953244,0.229765332606671,"TRIOBP",1
GO:0061101,"GO:0061101","neuroendocrine cell differentiation","1/53","13/14515",0.0464607735389609,0.267826880953244,0.229765332606671,"HES1",1
GO:0070942,"GO:0070942","neutrophil mediated cytotoxicity","1/53","13/14515",0.0464607735389609,0.267826880953244,0.229765332606671,"TUSC2",1
GO:0071285,"GO:0071285","cellular response to lithium ion","1/53","13/14515",0.0464607735389609,0.267826880953244,0.229765332606671,"CALR",1
GO:0090281,"GO:0090281","negative regulation of calcium ion import","1/53","13/14515",0.0464607735389609,0.267826880953244,0.229765332606671,"HES1",1
GO:1900103,"GO:1900103","positive regulation of endoplasmic reticulum unfolded protein response","1/53","13/14515",0.0464607735389609,0.267826880953244,0.229765332606671,"XBP1",1
GO:1904814,"GO:1904814","regulation of protein localization to chromosome, telomeric region","1/53","13/14515",0.0464607735389609,0.267826880953244,0.229765332606671,"CCT3",1
GO:1990169,"GO:1990169","stress response to copper ion","1/53","13/14515",0.0464607735389609,0.267826880953244,0.229765332606671,"MT1X",1
GO:1990173,"GO:1990173","protein localization to nucleoplasm","1/53","13/14515",0.0464607735389609,0.267826880953244,0.229765332606671,"CCT3",1
GO:0042742,"GO:0042742","defense response to bacterium","3/53","223/14515",0.0478238391367605,0.267826880953244,0.229765332606671,"PYCARD/SLPI/TUSC2",3
GO:0070663,"GO:0070663","regulation of leukocyte proliferation","3/53","224/14515",0.0483514517004691,0.267826880953244,0.229765332606671,"PYCARD/HES1/MAPK8IP1",3
GO:0070252,"GO:0070252","actin-mediated cell contraction","2/53","97/14515",0.0488707059014631,0.267826880953244,0.229765332606671,"SRI/EMP2",2
GO:1902414,"GO:1902414","protein localization to cell junction","2/53","97/14515",0.0488707059014631,0.267826880953244,0.229765332606671,"MAP1A/HSPB1",2
GO:0031400,"GO:0031400","negative regulation of protein modification process","4/53","379/14515",0.0492282073530462,0.267826880953244,0.229765332606671,"HSPB1/PYCARD/MAPK8IP1/CIB1",4
GO:0008637,"GO:0008637","apoptotic mitochondrial changes","2/53","98/14515",0.0497747612089811,0.267826880953244,0.229765332606671,"PYCARD/CHCHD10",2
GO:0120034,"GO:0120034","positive regulation of plasma membrane bounded cell projection assembly","2/53","98/14515",0.0497747612089811,0.267826880953244,0.229765332606671,"ZMYND10/IFT20",2
GO:0002399,"GO:0002399","MHC class II protein complex assembly","1/53","14/14515",0.0499456431433213,0.267826880953244,0.229765332606671,"HLA-DRB5",1
GO:0002503,"GO:0002503","peptide antigen assembly with MHC class II protein complex","1/53","14/14515",0.0499456431433213,0.267826880953244,0.229765332606671,"HLA-DRB5",1
GO:0009209,"GO:0009209","pyrimidine ribonucleoside triphosphate biosynthetic process","1/53","14/14515",0.0499456431433213,0.267826880953244,0.229765332606671,"NME5",1
GO:0030575,"GO:0030575","nuclear body organization","1/53","14/14515",0.0499456431433213,0.267826880953244,0.229765332606671,"NEAT1",1
GO:0032688,"GO:0032688","negative regulation of interferon-beta production","1/53","14/14515",0.0499456431433213,0.267826880953244,0.229765332606671,"PYCARD",1
GO:0036158,"GO:0036158","outer dynein arm assembly","1/53","14/14515",0.0499456431433213,0.267826880953244,0.229765332606671,"ZMYND10",1
GO:0048385,"GO:0048385","regulation of retinoic acid receptor signaling pathway","1/53","14/14515",0.0499456431433213,0.267826880953244,0.229765332606671,"CALR",1
GO:0060253,"GO:0060253","negative regulation of glial cell proliferation","1/53","14/14515",0.0499456431433213,0.267826880953244,0.229765332606671,"HES1",1
GO:0070141,"GO:0070141","response to UV-A","1/53","14/14515",0.0499456431433213,0.267826880953244,0.229765332606671,"PPID",1
GO:1901533,"GO:1901533","negative regulation of hematopoietic progenitor cell differentiation","1/53","14/14515",0.0499456431433213,0.267826880953244,0.229765332606671,"HES1",1
GO:2001028,"GO:2001028","positive regulation of endothelial cell chemotaxis","1/53","14/14515",0.0499456431433213,0.267826880953244,0.229765332606671,"HSPB1",1
GO:0032355,"GO:0032355","response to estradiol","2/53","100/14515",0.0516010845073627,0.267826880953244,0.229765332606671,"CALR/GPX4",2
GO:0043254,"GO:0043254","regulation of protein-containing complex assembly","4/53","385/14515",0.0516127603764528,0.267826880953244,0.229765332606671,"TPPP3/PYCARD/HES1/TRIOBP",4
GO:0001578,"GO:0001578","microtubule bundle formation","2/53","101/14515",0.0525232435642305,0.267826880953244,0.229765332606671,"TPPP3/ZMYND10",2
GO:1990748,"GO:1990748","cellular detoxification","2/53","101/14515",0.0525232435642305,0.267826880953244,0.229765332606671,"PRDX5/GPX4",2
GO:0032984,"GO:0032984","protein-containing complex disassembly","3/53","232/14515",0.0526759327779223,0.267826880953244,0.229765332606671,"MAP1A/TRIOBP/CIB1",3
GO:0002093,"GO:0002093","auditory receptor cell morphogenesis","1/53","15/14515",0.0534180161461079,0.267826880953244,0.229765332606671,"TRIOBP",1
GO:0010226,"GO:0010226","response to lithium ion","1/53","15/14515",0.0534180161461079,0.267826880953244,0.229765332606671,"CALR",1
GO:0030322,"GO:0030322","stabilization of membrane potential","1/53","15/14515",0.0534180161461079,0.267826880953244,0.229765332606671,"CHCHD10",1
GO:0042407,"GO:0042407","cristae formation","1/53","15/14515",0.0534180161461079,0.267826880953244,0.229765332606671,"CHCHD10",1
GO:0042795,"GO:0042795","snRNA transcription by RNA polymerase II","1/53","15/14515",0.0534180161461079,0.267826880953244,0.229765332606671,"SNAPC5",1
GO:0045579,"GO:0045579","positive regulation of B cell differentiation","1/53","15/14515",0.0534180161461079,0.267826880953244,0.229765332606671,"XBP1",1
GO:0046036,"GO:0046036","CTP metabolic process","1/53","15/14515",0.0534180161461079,0.267826880953244,0.229765332606671,"NME5",1
GO:0046831,"GO:0046831","regulation of RNA export from nucleus","1/53","15/14515",0.0534180161461079,0.267826880953244,0.229765332606671,"NEAT1",1
GO:0061307,"GO:0061307","cardiac neural crest cell differentiation involved in heart development","1/53","15/14515",0.0534180161461079,0.267826880953244,0.229765332606671,"HES1",1
GO:0061308,"GO:0061308","cardiac neural crest cell development involved in heart development","1/53","15/14515",0.0534180161461079,0.267826880953244,0.229765332606671,"HES1",1
GO:0061323,"GO:0061323","cell proliferation involved in heart morphogenesis","1/53","15/14515",0.0534180161461079,0.267826880953244,0.229765332606671,"HES1",1
GO:1901163,"GO:1901163","regulation of trophoblast cell migration","1/53","15/14515",0.0534180161461079,0.267826880953244,0.229765332606671,"CALR",1
GO:1904874,"GO:1904874","positive regulation of telomerase RNA localization to Cajal body","1/53","15/14515",0.0534180161461079,0.267826880953244,0.229765332606671,"CCT3",1
GO:2000136,"GO:2000136","regulation of cell proliferation involved in heart morphogenesis","1/53","15/14515",0.0534180161461079,0.267826880953244,0.229765332606671,"HES1",1
GO:2000345,"GO:2000345","regulation of hepatocyte proliferation","1/53","15/14515",0.0534180161461079,0.267826880953244,0.229765332606671,"XBP1",1
GO:2001212,"GO:2001212","regulation of vasculogenesis","1/53","15/14515",0.0534180161461079,0.267826880953244,0.229765332606671,"EMP2",1
GO:0043271,"GO:0043271","negative regulation of monoatomic ion transport","2/53","103/14515",0.0543852864311794,0.271739541137233,0.233121954859641,"HES1/SRI",2
GO:0036503,"GO:0036503","ERAD pathway","2/53","105/14515",0.0562706057286508,0.278452928189514,0.238881285676228,"XBP1/CALR",2
GO:0071675,"GO:0071675","regulation of mononuclear cell migration","2/53","105/14515",0.0562706057286508,0.278452928189514,0.238881285676228,"PYCARD/CALR",2
GO:0021783,"GO:0021783","preganglionic parasympathetic fiber development","1/53","16/14515",0.0568779365008841,0.278452928189514,0.238881285676228,"HES1",1
GO:0045198,"GO:0045198","establishment of epithelial cell apical/basal polarity","1/53","16/14515",0.0568779365008841,0.278452928189514,0.238881285676228,"IFT20",1
GO:0061450,"GO:0061450","trophoblast cell migration","1/53","16/14515",0.0568779365008841,0.278452928189514,0.238881285676228,"CALR",1
GO:1902236,"GO:1902236","negative regulation of endoplasmic reticulum stress-induced intrinsic apoptotic signaling pathway","1/53","16/14515",0.0568779365008841,0.278452928189514,0.238881285676228,"XBP1",1
GO:0055007,"GO:0055007","cardiac muscle cell differentiation","2/53","107/14515",0.0581787777435819,0.281132055788514,0.241179675747042,"CALR/IFT20",2
GO:0097237,"GO:0097237","cellular response to toxic substance","2/53","109/14515",0.0601093834946472,0.281132055788514,0.241179675747042,"PRDX5/GPX4",2
GO:0002407,"GO:0002407","dendritic cell chemotaxis","1/53","17/14515",0.0603254480096398,0.281132055788514,0.241179675747042,"CALR",1
GO:0002577,"GO:0002577","regulation of antigen processing and presentation","1/53","17/14515",0.0603254480096398,0.281132055788514,0.241179675747042,"PYCARD",1
GO:0006390,"GO:0006390","mitochondrial transcription","1/53","17/14515",0.0603254480096398,0.281132055788514,0.241179675747042,"CHCHD10",1
GO:0009208,"GO:0009208","pyrimidine ribonucleoside triphosphate metabolic process","1/53","17/14515",0.0603254480096398,0.281132055788514,0.241179675747042,"NME5",1
GO:0032239,"GO:0032239","regulation of nucleobase-containing compound transport","1/53","17/14515",0.0603254480096398,0.281132055788514,0.241179675747042,"NEAT1",1
GO:0045346,"GO:0045346","regulation of MHC class II biosynthetic process","1/53","17/14515",0.0603254480096398,0.281132055788514,0.241179675747042,"XBP1",1
GO:0045822,"GO:0045822","negative regulation of heart contraction","1/53","17/14515",0.0603254480096398,0.281132055788514,0.241179675747042,"SRI",1
GO:0048486,"GO:0048486","parasympathetic nervous system development","1/53","17/14515",0.0603254480096398,0.281132055788514,0.241179675747042,"HES1",1
GO:0070200,"GO:0070200","establishment of protein localization to telomere","1/53","17/14515",0.0603254480096398,0.281132055788514,0.241179675747042,"CCT3",1
GO:0070886,"GO:0070886","positive regulation of calcineurin-NFAT signaling cascade","1/53","17/14515",0.0603254480096398,0.281132055788514,0.241179675747042,"CIB1",1
GO:0098801,"GO:0098801","regulation of renal system process","1/53","17/14515",0.0603254480096398,0.281132055788514,0.241179675747042,"EMP2",1
GO:0106058,"GO:0106058","positive regulation of calcineurin-mediated signaling","1/53","17/14515",0.0603254480096398,0.281132055788514,0.241179675747042,"CIB1",1
GO:2001185,"GO:2001185","regulation of CD8-positive, alpha-beta T cell activation","1/53","17/14515",0.0603254480096398,0.281132055788514,0.241179675747042,"MAPK8IP1",1
GO:0045765,"GO:0045765","regulation of angiogenesis","3/53","247/14515",0.061272189553666,0.2846318326231,0.244182090536722,"HSPB1/XBP1/EMP2",3
GO:0006690,"GO:0006690","icosanoid metabolic process","2/53","112/14515",0.0630464503794423,0.284736080429649,0.24427152342658,"PYCARD/GPX4",2
GO:0071333,"GO:0071333","cellular response to glucose stimulus","2/53","112/14515",0.0630464503794423,0.284736080429649,0.24427152342658,"XBP1/SRI",2
GO:0009148,"GO:0009148","pyrimidine nucleoside triphosphate biosynthetic process","1/53","18/14515",0.0637605943233029,0.284736080429649,0.24427152342658,"NME5",1
GO:0045342,"GO:0045342","MHC class II biosynthetic process","1/53","18/14515",0.0637605943233029,0.284736080429649,0.24427152342658,"XBP1",1
GO:0045932,"GO:0045932","negative regulation of muscle contraction","1/53","18/14515",0.0637605943233029,0.284736080429649,0.24427152342658,"SRI",1
GO:0051873,"GO:0051873","killing by host of symbiont cells","1/53","18/14515",0.0637605943233029,0.284736080429649,0.24427152342658,"TUSC2",1
GO:0060716,"GO:0060716","labyrinthine layer blood vessel development","1/53","18/14515",0.0637605943233029,0.284736080429649,0.24427152342658,"HES1",1
GO:0097501,"GO:0097501","stress response to metal ion","1/53","18/14515",0.0637605943233029,0.284736080429649,0.24427152342658,"MT1X",1
GO:1903523,"GO:1903523","negative regulation of blood circulation","1/53","18/14515",0.0637605943233029,0.284736080429649,0.24427152342658,"SRI",1
GO:1904872,"GO:1904872","regulation of telomerase RNA localization to Cajal body","1/53","18/14515",0.0637605943233029,0.284736080429649,0.24427152342658,"CCT3",1
GO:2000010,"GO:2000010","positive regulation of protein localization to cell surface","1/53","18/14515",0.0637605943233029,0.284736080429649,0.24427152342658,"MAP1A",1
GO:0001952,"GO:0001952","regulation of cell-matrix adhesion","2/53","113/14515",0.0640362436729679,0.284736080429649,0.24427152342658,"CIB1/EMP2",2
GO:0002702,"GO:0002702","positive regulation of production of molecular mediator of immune response","2/53","113/14515",0.0640362436729679,0.284736080429649,0.24427152342658,"PYCARD/XBP1",2
GO:0038061,"GO:0038061","non-canonical NF-kappaB signal transduction","2/53","113/14515",0.0640362436729679,0.284736080429649,0.24427152342658,"PYCARD/CALR",2
GO:1901342,"GO:1901342","regulation of vasculature development","3/53","253/14515",0.0648848340775556,0.284795017906795,0.244322085151344,"HSPB1/XBP1/EMP2",3
GO:0051208,"GO:0051208","sequestering of calcium ion","2/53","115/14515",0.0660316833991768,0.284795017906795,0.244322085151344,"SRI/CALR",2
GO:0070555,"GO:0070555","response to interleukin-1","2/53","115/14515",0.0660316833991768,0.284795017906795,0.244322085151344,"PYCARD/HES1",2
GO:0071331,"GO:0071331","cellular response to hexose stimulus","2/53","115/14515",0.0660316833991768,0.284795017906795,0.244322085151344,"XBP1/SRI",2
GO:0001819,"GO:0001819","positive regulation of cytokine production","4/53","420/14515",0.0667723346842475,0.284795017906795,0.244322085151344,"HSPB1/PYCARD/XBP1/TUSC2",4
GO:0000413,"GO:0000413","protein peptidyl-prolyl isomerization","1/53","19/14515",0.0671834189422494,0.284795017906795,0.244322085151344,"PPID",1
GO:0009301,"GO:0009301","snRNA transcription","1/53","19/14515",0.0671834189422494,0.284795017906795,0.244322085151344,"SNAPC5",1
GO:0035372,"GO:0035372","protein localization to microtubule","1/53","19/14515",0.0671834189422494,0.284795017906795,0.244322085151344,"MAP1A",1
GO:0061042,"GO:0061042","vascular wound healing","1/53","19/14515",0.0671834189422494,0.284795017906795,0.244322085151344,"XBP1",1
GO:0061687,"GO:0061687","detoxification of inorganic compound","1/53","19/14515",0.0671834189422494,0.284795017906795,0.244322085151344,"MT1X",1
GO:0072234,"GO:0072234","metanephric nephron tubule development","1/53","19/14515",0.0671834189422494,0.284795017906795,0.244322085151344,"HES1",1
GO:0090670,"GO:0090670","RNA localization to Cajal body","1/53","19/14515",0.0671834189422494,0.284795017906795,0.244322085151344,"CCT3",1
GO:0090671,"GO:0090671","telomerase RNA localization to Cajal body","1/53","19/14515",0.0671834189422494,0.284795017906795,0.244322085151344,"CCT3",1
GO:0090672,"GO:0090672","telomerase RNA localization","1/53","19/14515",0.0671834189422494,0.284795017906795,0.244322085151344,"CCT3",1
GO:0090685,"GO:0090685","RNA localization to nucleus","1/53","19/14515",0.0671834189422494,0.284795017906795,0.244322085151344,"CCT3",1
GO:2001026,"GO:2001026","regulation of endothelial cell chemotaxis","1/53","19/14515",0.0671834189422494,0.284795017906795,0.244322085151344,"HSPB1",1
GO:0071326,"GO:0071326","cellular response to monosaccharide stimulus","2/53","117/14515",0.0680479273726387,0.28591539115667,0.245283239354705,"XBP1/SRI",2
GO:0022407,"GO:0022407","regulation of cell-cell adhesion","4/53","425/14515",0.0691102680517285,0.28591539115667,0.245283239354705,"HLA-DRB5/PYCARD/HES1/XBP1",4
GO:0045598,"GO:0045598","regulation of fat cell differentiation","2/53","119/14515",0.0700845796132604,0.28591539115667,0.245283239354705,"HES1/XBP1",2
GO:0050671,"GO:0050671","positive regulation of lymphocyte proliferation","2/53","119/14515",0.0700845796132604,0.28591539115667,0.245283239354705,"PYCARD/HES1",2
GO:0002115,"GO:0002115","store-operated calcium entry","1/53","20/14515",0.0705939652168119,0.28591539115667,0.245283239354705,"ORAI2",1
GO:0003071,"GO:0003071","renal system process involved in regulation of systemic arterial blood pressure","1/53","20/14515",0.0705939652168119,0.28591539115667,0.245283239354705,"EMP2",1
GO:0006907,"GO:0006907","pinocytosis","1/53","20/14515",0.0705939652168119,0.28591539115667,0.245283239354705,"PYCARD",1
GO:0030220,"GO:0030220","platelet formation","1/53","20/14515",0.0705939652168119,0.28591539115667,0.245283239354705,"CIB1",1
GO:0033630,"GO:0033630","positive regulation of cell adhesion mediated by integrin","1/53","20/14515",0.0705939652168119,0.28591539115667,0.245283239354705,"CIB1",1
GO:0035089,"GO:0035089","establishment of apical/basal cell polarity","1/53","20/14515",0.0705939652168119,0.28591539115667,0.245283239354705,"IFT20",1
GO:0036498,"GO:0036498","IRE1-mediated unfolded protein response","1/53","20/14515",0.0705939652168119,0.28591539115667,0.245283239354705,"XBP1",1
GO:0046033,"GO:0046033","AMP metabolic process","1/53","20/14515",0.0705939652168119,0.28591539115667,0.245283239354705,"AK1",1
GO:0048791,"GO:0048791","calcium ion-regulated exocytosis of neurotransmitter","1/53","20/14515",0.0705939652168119,0.28591539115667,0.245283239354705,"SYT5",1
GO:0060117,"GO:0060117","auditory receptor cell development","1/53","20/14515",0.0705939652168119,0.28591539115667,0.245283239354705,"TRIOBP",1
GO:0072243,"GO:0072243","metanephric nephron epithelium development","1/53","20/14515",0.0705939652168119,0.28591539115667,0.245283239354705,"HES1",1
GO:2001044,"GO:2001044","regulation of integrin-mediated signaling pathway","1/53","20/14515",0.0705939652168119,0.28591539115667,0.245283239354705,"EMP2",1
GO:0019079,"GO:0019079","viral genome replication","2/53","120/14515",0.0711104363137653,0.286421752843121,0.245717640714616,"SLPI/PPID",2
GO:0030048,"GO:0030048","actin filament-based movement","2/53","121/14515",0.0721412486122962,0.286421752843121,0.245717640714616,"SRI/EMP2",2
GO:0030833,"GO:0030833","regulation of actin filament polymerization","2/53","121/14515",0.0721412486122962,0.286421752843121,0.245717640714616,"PYCARD/TRIOBP",2
GO:0050729,"GO:0050729","positive regulation of inflammatory response","2/53","121/14515",0.0721412486122962,0.286421752843121,0.245717640714616,"PYCARD/NEAT1",2
GO:0051146,"GO:0051146","striated muscle cell differentiation","3/53","265/14515",0.0724000810954236,0.286421752843121,0.245717640714616,"XBP1/CALR/IFT20",3
GO:0032946,"GO:0032946","positive regulation of mononuclear cell proliferation","2/53","122/14515",0.0731769682619982,0.286421752843121,0.245717640714616,"PYCARD/HES1",2
GO:0001779,"GO:0001779","natural killer cell differentiation","1/53","21/14515",0.0739922763477888,0.286421752843121,0.245717640714616,"TUSC2",1
GO:0008090,"GO:0008090","retrograde axonal transport","1/53","21/14515",0.0739922763477888,0.286421752843121,0.245717640714616,"MAP1A",1
GO:0010640,"GO:0010640","regulation of platelet-derived growth factor receptor signaling pathway","1/53","21/14515",0.0739922763477888,0.286421752843121,0.245717640714616,"IFT20",1
GO:0021895,"GO:0021895","cerebral cortex neuron differentiation","1/53","21/14515",0.0739922763477888,0.286421752843121,0.245717640714616,"HES1",1
GO:0042104,"GO:0042104","positive regulation of activated T cell proliferation","1/53","21/14515",0.0739922763477888,0.286421752843121,0.245717640714616,"PYCARD",1
GO:0046039,"GO:0046039","GTP metabolic process","1/53","21/14515",0.0739922763477888,0.286421752843121,0.245717640714616,"NME5",1
GO:0051016,"GO:0051016","barbed-end actin filament capping","1/53","21/14515",0.0739922763477888,0.286421752843121,0.245717640714616,"TRIOBP",1
GO:0090050,"GO:0090050","positive regulation of cell migration involved in sprouting angiogenesis","1/53","21/14515",0.0739922763477888,0.286421752843121,0.245717640714616,"CIB1",1
GO:0097066,"GO:0097066","response to thyroid hormone","1/53","21/14515",0.0739922763477888,0.286421752843121,0.245717640714616,"HES1",1
GO:1901028,"GO:1901028","regulation of mitochondrial outer membrane permeabilization involved in apoptotic signaling pathway","1/53","21/14515",0.0739922763477888,0.286421752843121,0.245717640714616,"CHCHD10",1
GO:0072659,"GO:0072659","protein localization to plasma membrane","3/53","268/14515",0.0743380910398012,0.286421752843121,0.245717640714616,"IFT20/CIB1/EMP2",3
GO:0050921,"GO:0050921","positive regulation of chemotaxis","2/53","124/14515",0.0752629379972703,0.286421752843121,0.245717640714616,"HSPB1/CALR",2
GO:0051047,"GO:0051047","positive regulation of secretion","3/53","272/14515",0.0769582319695389,0.286421752843121,0.245717640714616,"XBP1/SRI/PPID",3
GO:0007224,"GO:0007224","smoothened signaling pathway","2/53","126/14515",0.0773679650057274,0.286421752843121,0.245717640714616,"HES1/IFT20",2
GO:0030183,"GO:0030183","B cell differentiation","2/53","126/14515",0.0773679650057274,0.286421752843121,0.245717640714616,"XBP1/KLF6",2
GO:0036344,"GO:0036344","platelet morphogenesis","1/53","22/14515",0.077378395386948,0.286421752843121,0.245717640714616,"CIB1",1
GO:0045652,"GO:0045652","regulation of megakaryocyte differentiation","1/53","22/14515",0.077378395386948,0.286421752843121,0.245717640714616,"CIB1",1
GO:0051457,"GO:0051457","maintenance of protein location in nucleus","1/53","22/14515",0.077378395386948,0.286421752843121,0.245717640714616,"CHCHD10",1
GO:0061162,"GO:0061162","establishment of monopolar cell polarity","1/53","22/14515",0.077378395386948,0.286421752843121,0.245717640714616,"IFT20",1
GO:0061339,"GO:0061339","establishment or maintenance of monopolar cell polarity","1/53","22/14515",0.077378395386948,0.286421752843121,0.245717640714616,"IFT20",1
GO:0071294,"GO:0071294","cellular response to zinc ion","1/53","22/14515",0.077378395386948,0.286421752843121,0.245717640714616,"MT1X",1
GO:0072170,"GO:0072170","metanephric tubule development","1/53","22/14515",0.077378395386948,0.286421752843121,0.245717640714616,"HES1",1
GO:0072574,"GO:0072574","hepatocyte proliferation","1/53","22/14515",0.077378395386948,0.286421752843121,0.245717640714616,"XBP1",1
GO:0072575,"GO:0072575","epithelial cell proliferation involved in liver morphogenesis","1/53","22/14515",0.077378395386948,0.286421752843121,0.245717640714616,"XBP1",1
GO:0071322,"GO:0071322","cellular response to carbohydrate stimulus","2/53","128/14515",0.0794916730990168,0.286421752843121,0.245717640714616,"XBP1/SRI",2
GO:0006986,"GO:0006986","response to unfolded protein","2/53","129/14515",0.0805604161663019,0.286421752843121,0.245717640714616,"HSPB1/XBP1",2
GO:0046328,"GO:0046328","regulation of JNK cascade","2/53","129/14515",0.0805604161663019,0.286421752843121,0.245717640714616,"PYCARD/MAPK8IP1",2
GO:0050714,"GO:0050714","positive regulation of protein secretion","2/53","129/14515",0.0805604161663019,0.286421752843121,0.245717640714616,"SRI/PPID",2
GO:0002320,"GO:0002320","lymphoid progenitor cell differentiation","1/53","23/14515",0.0807523652375299,0.286421752843121,0.245717640714616,"HES1",1
GO:0009147,"GO:0009147","pyrimidine nucleoside triphosphate metabolic process","1/53","23/14515",0.0807523652375299,0.286421752843121,0.245717640714616,"NME5",1
GO:0009220,"GO:0009220","pyrimidine ribonucleotide biosynthetic process","1/53","23/14515",0.0807523652375299,0.286421752843121,0.245717640714616,"NME5",1
GO:0018126,"GO:0018126","protein hydroxylation","1/53","23/14515",0.0807523652375299,0.286421752843121,0.245717640714616,"P4HTM",1
GO:0035774,"GO:0035774","positive regulation of insulin secretion involved in cellular response to glucose stimulus","1/53","23/14515",0.0807523652375299,0.286421752843121,0.245717640714616,"SRI",1
GO:0045686,"GO:0045686","negative regulation of glial cell differentiation","1/53","23/14515",0.0807523652375299,0.286421752843121,0.245717640714616,"HES1",1
GO:0060314,"GO:0060314","regulation of ryanodine-sensitive calcium-release channel activity","1/53","23/14515",0.0807523652375299,0.286421752843121,0.245717640714616,"SRI",1
GO:0070199,"GO:0070199","establishment of protein localization to chromosome","1/53","23/14515",0.0807523652375299,0.286421752843121,0.245717640714616,"CCT3",1
GO:0071280,"GO:0071280","cellular response to copper ion","1/53","23/14515",0.0807523652375299,0.286421752843121,0.245717640714616,"MT1X",1
GO:0072207,"GO:0072207","metanephric epithelium development","1/53","23/14515",0.0807523652375299,0.286421752843121,0.245717640714616,"HES1",1
GO:0072273,"GO:0072273","metanephric nephron morphogenesis","1/53","23/14515",0.0807523652375299,0.286421752843121,0.245717640714616,"HES1",1
GO:0086064,"GO:0086064","cell communication by electrical coupling involved in cardiac conduction","1/53","23/14515",0.0807523652375299,0.286421752843121,0.245717640714616,"SRI",1
GO:1901020,"GO:1901020","negative regulation of calcium ion transmembrane transporter activity","1/53","23/14515",0.0807523652375299,0.286421752843121,0.245717640714616,"SRI",1
GO:1901385,"GO:1901385","regulation of voltage-gated calcium channel activity","1/53","23/14515",0.0807523652375299,0.286421752843121,0.245717640714616,"SRI",1
GO:0001678,"GO:0001678","intracellular glucose homeostasis","2/53","130/14515",0.0816336903734138,0.286421752843121,0.245717640714616,"XBP1/SRI",2
GO:0060294,"GO:0060294","cilium movement involved in cell motility","2/53","130/14515",0.0816336903734138,0.286421752843121,0.245717640714616,"TEKT1/DNALI1",2
GO:1903900,"GO:1903900","regulation of viral life cycle","2/53","130/14515",0.0816336903734138,0.286421752843121,0.245717640714616,"SLPI/PPID",2
GO:0002687,"GO:0002687","positive regulation of leukocyte migration","2/53","131/14515",0.0827114498952113,0.286421752843121,0.245717640714616,"PYCARD/CALR",2
GO:0032635,"GO:0032635","interleukin-6 production","2/53","131/14515",0.0827114498952113,0.286421752843121,0.245717640714616,"PYCARD/XBP1",2
GO:0032675,"GO:0032675","regulation of interleukin-6 production","2/53","131/14515",0.0827114498952113,0.286421752843121,0.245717640714616,"PYCARD/XBP1",2
GO:0051092,"GO:0051092","positive regulation of NF-kappaB transcription factor activity","2/53","132/14515",0.0837936491692958,0.286421752843121,0.245717640714616,"PYCARD/CIB1",2
GO:0001773,"GO:0001773","myeloid dendritic cell activation","1/53","24/14515",0.0841142286547543,0.286421752843121,0.245717640714616,"PYCARD",1
GO:0003094,"GO:0003094","glomerular filtration","1/53","24/14515",0.0841142286547543,0.286421752843121,0.245717640714616,"EMP2",1
GO:0007026,"GO:0007026","negative regulation of microtubule depolymerization","1/53","24/14515",0.0841142286547543,0.286421752843121,0.245717640714616,"CIB1",1
GO:0030859,"GO:0030859","polarized epithelial cell differentiation","1/53","24/14515",0.0841142286547543,0.286421752843121,0.245717640714616,"IFT20",1
GO:0036037,"GO:0036037","CD8-positive, alpha-beta T cell activation","1/53","24/14515",0.0841142286547543,0.286421752843121,0.245717640714616,"MAPK8IP1",1
GO:0036336,"GO:0036336","dendritic cell migration","1/53","24/14515",0.0841142286547543,0.286421752843121,0.245717640714616,"CALR",1
GO:0046697,"GO:0046697","decidualization","1/53","24/14515",0.0841142286547543,0.286421752843121,0.245717640714616,"TPPP3",1
GO:0060907,"GO:0060907","positive regulation of macrophage cytokine production","1/53","24/14515",0.0841142286547543,0.286421752843121,0.245717640714616,"PYCARD",1
GO:0072576,"GO:0072576","liver morphogenesis","1/53","24/14515",0.0841142286547543,0.286421752843121,0.245717640714616,"XBP1",1
GO:0090200,"GO:0090200","positive regulation of release of cytochrome c from mitochondria","1/53","24/14515",0.0841142286547543,0.286421752843121,0.245717640714616,"PYCARD",1
GO:0097150,"GO:0097150","neuronal stem cell population maintenance","1/53","24/14515",0.0841142286547543,0.286421752843121,0.245717640714616,"HES1",1
GO:0099558,"GO:0099558","maintenance of synapse structure","1/53","24/14515",0.0841142286547543,0.286421752843121,0.245717640714616,"CHCHD10",1
GO:1900016,"GO:1900016","negative regulation of cytokine production involved in inflammatory response","1/53","24/14515",0.0841142286547543,0.286421752843121,0.245717640714616,"PYCARD",1
GO:0098771,"GO:0098771","inorganic ion homeostasis","4/53","456/14515",0.0845431505679885,0.28720967506041,0.246393589333661,"MT1X/FTL/SRI/CALR",4
GO:0030003,"GO:0030003","intracellular monoatomic cation homeostasis","4/53","457/14515",0.0850674248304742,0.28831709954198,0.247343634950588,"MT1X/FTL/SRI/CALR",4
GO:0007612,"GO:0007612","learning","2/53","134/14515",0.0859711860309635,0.29034862344781,0.249086453909835,"MAP1A/IFT20",2
GO:0001539,"GO:0001539","cilium or flagellum-dependent cell motility","2/53","135/14515",0.0870664337962603,0.29034862344781,0.249086453909835,"TEKT1/DNALI1",2
GO:0010977,"GO:0010977","negative regulation of neuron projection development","2/53","135/14515",0.0870664337962603,0.29034862344781,0.249086453909835,"HES1/CIB1",2
GO:0060285,"GO:0060285","cilium-dependent cell motility","2/53","135/14515",0.0870664337962603,0.29034862344781,0.249086453909835,"TEKT1/DNALI1",2
GO:0002230,"GO:0002230","positive regulation of defense response to virus by host","1/53","25/14515",0.0874640282463143,0.29034862344781,0.249086453909835,"PYCARD",1
GO:0031579,"GO:0031579","membrane raft organization","1/53","25/14515",0.0874640282463143,0.29034862344781,0.249086453909835,"EMP2",1
GO:0035767,"GO:0035767","endothelial cell chemotaxis","1/53","25/14515",0.0874640282463143,0.29034862344781,0.249086453909835,"HSPB1",1
GO:0042026,"GO:0042026","protein refolding","1/53","25/14515",0.0874640282463143,0.29034862344781,0.249086453909835,"HSPB1",1
GO:0042759,"GO:0042759","long-chain fatty acid biosynthetic process","1/53","25/14515",0.0874640282463143,0.29034862344781,0.249086453909835,"GPX4",1
GO:0044089,"GO:0044089","positive regulation of cellular component biogenesis","4/53","462/14515",0.0877131152234155,0.290512231286665,0.249226811029247,"TPPP3/PYCARD/ZMYND10/IFT20",4
GO:0001889,"GO:0001889","liver development","2/53","136/14515",0.0881659416668034,0.291348361780755,0.249944116926225,"HES1/XBP1",2
GO:0070665,"GO:0070665","positive regulation of leukocyte proliferation","2/53","137/14515",0.0892696653752997,0.291522416434248,0.250093436237301,"PYCARD/HES1",2
GO:1900180,"GO:1900180","regulation of protein localization to nucleus","2/53","137/14515",0.0892696653752997,0.291522416434248,0.250093436237301,"TRIM29/CCT3",2
GO:0006873,"GO:0006873","intracellular monoatomic ion homeostasis","4/53","465/14515",0.0893198852776858,0.291522416434248,0.250093436237301,"MT1X/FTL/SRI/CALR",4
GO:0008064,"GO:0008064","regulation of actin polymerization or depolymerization","2/53","138/14515",0.0903775609097931,0.291522416434248,0.250093436237301,"PYCARD/TRIOBP",2
GO:0045807,"GO:0045807","positive regulation of endocytosis","2/53","138/14515",0.0903775609097931,0.291522416434248,0.250093436237301,"PYCARD/CALR",2
GO:0061008,"GO:0061008","hepaticobiliary system development","2/53","138/14515",0.0903775609097931,0.291522416434248,0.250093436237301,"HES1/XBP1",2
GO:0002313,"GO:0002313","mature B cell differentiation involved in immune response","1/53","26/14515",0.0908018064728807,0.291522416434248,0.250093436237301,"XBP1",1
GO:0010880,"GO:0010880","regulation of release of sequestered calcium ion into cytosol by sarcoplasmic reticulum","1/53","26/14515",0.0908018064728807,0.291522416434248,0.250093436237301,"SRI",1
GO:0042744,"GO:0042744","hydrogen peroxide catabolic process","1/53","26/14515",0.0908018064728807,0.291522416434248,0.250093436237301,"PRDX5",1
GO:0072012,"GO:0072012","glomerulus vasculature development","1/53","26/14515",0.0908018064728807,0.291522416434248,0.250093436237301,"HES1",1
GO:0090075,"GO:0090075","relaxation of muscle","1/53","26/14515",0.0908018064728807,0.291522416434248,0.250093436237301,"SRI",1
GO:2000737,"GO:2000737","negative regulation of stem cell differentiation","1/53","26/14515",0.0908018064728807,0.291522416434248,0.250093436237301,"HES1",1
GO:0046394,"GO:0046394","carboxylic acid biosynthetic process","3/53","293/14515",0.0913708400406822,0.291522416434248,0.250093436237301,"PYCARD/XBP1/GPX4",3
GO:0051493,"GO:0051493","regulation of cytoskeleton organization","4/53","470/14515",0.0920298489460826,0.291522416434248,0.250093436237301,"MAP1A/PYCARD/TRIOBP/CIB1",4
GO:0031647,"GO:0031647","regulation of protein stability","3/53","294/14515",0.0920838571567364,0.291522416434248,0.250093436237301,"PYCARD/CALR/CCT3",3
GO:0001890,"GO:0001890","placenta development","2/53","140/14515",0.0926056926783422,0.291522416434248,0.250093436237301,"TPPP3/HES1",2
GO:0016053,"GO:0016053","organic acid biosynthetic process","3/53","296/14515",0.093516961131107,0.291522416434248,0.250093436237301,"PYCARD/XBP1/GPX4",3
GO:0030832,"GO:0030832","regulation of actin filament length","2/53","141/14515",0.0937258421542538,0.291522416434248,0.250093436237301,"PYCARD/TRIOBP",2
GO:0035883,"GO:0035883","enteroendocrine cell differentiation","1/53","27/14515",0.094127605648596,0.291522416434248,0.250093436237301,"HES1",1
GO:0048710,"GO:0048710","regulation of astrocyte differentiation","1/53","27/14515",0.094127605648596,0.291522416434248,0.250093436237301,"HES1",1
GO:0070286,"GO:0070286","axonemal dynein complex assembly","1/53","27/14515",0.094127605648596,0.291522416434248,0.250093436237301,"ZMYND10",1
GO:0097205,"GO:0097205","renal filtration","1/53","27/14515",0.094127605648596,0.291522416434248,0.250093436237301,"EMP2",1
GO:0010821,"GO:0010821","regulation of mitochondrion organization","2/53","142/14515",0.0948499899374691,0.291522416434248,0.250093436237301,"PYCARD/CHCHD10",2
GO:0032640,"GO:0032640","tumor necrosis factor production","2/53","142/14515",0.0948499899374691,0.291522416434248,0.250093436237301,"HSPB1/PYCARD",2
GO:0032680,"GO:0032680","regulation of tumor necrosis factor production","2/53","142/14515",0.0948499899374691,0.291522416434248,0.250093436237301,"HSPB1/PYCARD",2
GO:0035966,"GO:0035966","response to topologically incorrect protein","2/53","142/14515",0.0948499899374691,0.291522416434248,0.250093436237301,"HSPB1/XBP1",2
GO:0051494,"GO:0051494","negative regulation of cytoskeleton organization","2/53","142/14515",0.0948499899374691,0.291522416434248,0.250093436237301,"TRIOBP/CIB1",2
GO:0007281,"GO:0007281","germ cell development","3/53","298/14515",0.094959431070167,0.291522416434248,0.250093436237301,"DNALI1/NME5/CIB1",3
GO:0070201,"GO:0070201","regulation of establishment of protein localization","4/53","476/14515",0.0953341746306541,0.291522416434248,0.250093436237301,"SRI/PPID/CIB1/CCT3",4
GO:0006633,"GO:0006633","fatty acid biosynthetic process","2/53","143/14515",0.0959780932745829,0.291522416434248,0.250093436237301,"XBP1/GPX4",2
GO:0032496,"GO:0032496","response to lipopolysaccharide","3/53","300/14515",0.0964111941763565,0.291522416434248,0.250093436237301,"PYCARD/SLPI/XBP1",3
GO:0007009,"GO:0007009","plasma membrane organization","2/53","144/14515",0.0971101096603103,0.291522416434248,0.250093436237301,"DMKN/EMP2",2
GO:0003338,"GO:0003338","metanephros morphogenesis","1/53","28/14515",0.097441467941571,0.291522416434248,0.250093436237301,"HES1",1
GO:0019076,"GO:0019076","viral release from host cell","1/53","28/14515",0.097441467941571,0.291522416434248,0.250093436237301,"PPID",1
GO:0034067,"GO:0034067","protein localization to Golgi apparatus","1/53","28/14515",0.097441467941571,0.291522416434248,0.250093436237301,"IFT20",1
GO:0035891,"GO:0035891","exit from host cell","1/53","28/14515",0.097441467941571,0.291522416434248,0.250093436237301,"PPID",1
GO:0055090,"GO:0055090","acylglycerol homeostasis","1/53","28/14515",0.097441467941571,0.291522416434248,0.250093436237301,"XBP1",1
GO:0060037,"GO:0060037","pharyngeal system development","1/53","28/14515",0.097441467941571,0.291522416434248,0.250093436237301,"HES1",1
GO:0060055,"GO:0060055","angiogenesis involved in wound healing","1/53","28/14515",0.097441467941571,0.291522416434248,0.250093436237301,"XBP1",1
GO:0061437,"GO:0061437","renal system vasculature development","1/53","28/14515",0.097441467941571,0.291522416434248,0.250093436237301,"HES1",1
GO:0061440,"GO:0061440","kidney vasculature development","1/53","28/14515",0.097441467941571,0.291522416434248,0.250093436237301,"HES1",1
GO:0062125,"GO:0062125","regulation of mitochondrial gene expression","1/53","28/14515",0.097441467941571,0.291522416434248,0.250093436237301,"CHCHD10",1
GO:0070328,"GO:0070328","triglyceride homeostasis","1/53","28/14515",0.097441467941571,0.291522416434248,0.250093436237301,"XBP1",1
GO:0090314,"GO:0090314","positive regulation of protein targeting to membrane","1/53","28/14515",0.097441467941571,0.291522416434248,0.250093436237301,"CIB1",1
GO:1900101,"GO:1900101","regulation of endoplasmic reticulum unfolded protein response","1/53","28/14515",0.097441467941571,0.291522416434248,0.250093436237301,"XBP1",1
GO:1902235,"GO:1902235","regulation of endoplasmic reticulum stress-induced intrinsic apoptotic signaling pathway","1/53","28/14515",0.097441467941571,0.291522416434248,0.250093436237301,"XBP1",1
GO:0030010,"GO:0030010","establishment of cell polarity","2/53","145/14515",0.0982459968363007,0.292724752868814,0.251124905632046,"HES1/IFT20",2
GO:1902904,"GO:1902904","negative regulation of supramolecular fiber organization","2/53","145/14515",0.0982459968363007,0.292724752868814,0.251124905632046,"TRIOBP/CIB1",2
GO:0071706,"GO:0071706","tumor necrosis factor superfamily cytokine production","2/53","146/14515",0.0993857127899589,0.293188946804257,0.251523131805578,"HSPB1/PYCARD",2
GO:1903555,"GO:1903555","regulation of tumor necrosis factor superfamily cytokine production","2/53","146/14515",0.0993857127899589,0.293188946804257,0.251523131805578,"HSPB1/PYCARD",2
GO:0006359,"GO:0006359","regulation of transcription by RNA polymerase III","1/53","29/14515",0.100743435374379,0.293188946804257,0.251523131805578,"PRDX5",1
GO:0019886,"GO:0019886","antigen processing and presentation of exogenous peptide antigen via MHC class II","1/53","29/14515",0.100743435374379,0.293188946804257,0.251523131805578,"HLA-DRB5",1
GO:0035886,"GO:0035886","vascular associated smooth muscle cell differentiation","1/53","29/14515",0.100743435374379,0.293188946804257,0.251523131805578,"HES1",1
GO:0040020,"GO:0040020","regulation of meiotic nuclear division","1/53","29/14515",0.100743435374379,0.293188946804257,0.251523131805578,"CALR",1
GO:0048384,"GO:0048384","retinoic acid receptor signaling pathway","1/53","29/14515",0.100743435374379,0.293188946804257,0.251523131805578,"CALR",1
GO:0060674,"GO:0060674","placenta blood vessel development","1/53","29/14515",0.100743435374379,0.293188946804257,0.251523131805578,"HES1",1
GO:0070198,"GO:0070198","protein localization to chromosome, telomeric region","1/53","29/14515",0.100743435374379,0.293188946804257,0.251523131805578,"CCT3",1
GO:0097345,"GO:0097345","mitochondrial outer membrane permeabilization","1/53","29/14515",0.100743435374379,0.293188946804257,0.251523131805578,"CHCHD10",1
GO:0071214,"GO:0071214","cellular response to abiotic stimulus","3/53","306/14515",0.100821508529662,0.293188946804257,0.251523131805578,"PYCARD/PPID/CALR",3
GO:0104004,"GO:0104004","cellular response to environmental stimulus","3/53","306/14515",0.100821508529662,0.293188946804257,0.251523131805578,"PYCARD/PPID/CALR",3
GO:0030041,"GO:0030041","actin filament polymerization","2/53","149/14515",0.102827416852682,0.29486312172494,0.2529593855383,"PYCARD/TRIOBP",2
GO:0050792,"GO:0050792","regulation of viral process","2/53","150/14515",0.103982032665153,0.29486312172494,0.2529593855383,"SLPI/PPID",2
GO:0002021,"GO:0002021","response to dietary excess","1/53","30/14515",0.104033549824549,0.29486312172494,0.2529593855383,"PCSK1N",1
GO:0010644,"GO:0010644","cell communication by electrical coupling","1/53","30/14515",0.104033549824549,0.29486312172494,0.2529593855383,"SRI",1
GO:0014059,"GO:0014059","regulation of dopamine secretion","1/53","30/14515",0.104033549824549,0.29486312172494,0.2529593855383,"SYT5",1
GO:0014808,"GO:0014808","release of sequestered calcium ion into cytosol by sarcoplasmic reticulum","1/53","30/14515",0.104033549824549,0.29486312172494,0.2529593855383,"SRI",1
GO:0021532,"GO:0021532","neural tube patterning","1/53","30/14515",0.104033549824549,0.29486312172494,0.2529593855383,"HES1",1
GO:0051642,"GO:0051642","centrosome localization","1/53","30/14515",0.104033549824549,0.29486312172494,0.2529593855383,"IFT20",1
GO:0061842,"GO:0061842","microtubule organizing center localization","1/53","30/14515",0.104033549824549,0.29486312172494,0.2529593855383,"IFT20",1
GO:0071398,"GO:0071398","cellular response to fatty acid","1/53","30/14515",0.104033549824549,0.29486312172494,0.2529593855383,"HES1",1
GO:1903514,"GO:1903514","release of sequestered calcium ion into cytosol by endoplasmic reticulum","1/53","30/14515",0.104033549824549,0.29486312172494,0.2529593855383,"SRI",1
GO:2000406,"GO:2000406","positive regulation of T cell migration","1/53","30/14515",0.104033549824549,0.29486312172494,0.2529593855383,"PYCARD",1
GO:2001258,"GO:2001258","negative regulation of cation channel activity","1/53","30/14515",0.104033549824549,0.29486312172494,0.2529593855383,"SRI",1
GO:0070507,"GO:0070507","regulation of microtubule cytoskeleton organization","2/53","152/14515",0.10630209080778,0.29910750265184,0.256600586869203,"MAP1A/CIB1",2
GO:0006221,"GO:0006221","pyrimidine nucleotide biosynthetic process","1/53","31/14515",0.107311853025053,0.29910750265184,0.256600586869203,"NME5",1
GO:0007339,"GO:0007339","binding of sperm to zona pellucida","1/53","31/14515",0.107311853025053,0.29910750265184,0.256600586869203,"CCT3",1
GO:0009218,"GO:0009218","pyrimidine ribonucleotide metabolic process","1/53","31/14515",0.107311853025053,0.29910750265184,0.256600586869203,"NME5",1
GO:0045070,"GO:0045070","positive regulation of viral genome replication","1/53","31/14515",0.107311853025053,0.29910750265184,0.256600586869203,"PPID",1
GO:0045577,"GO:0045577","regulation of B cell differentiation","1/53","31/14515",0.107311853025053,0.29910750265184,0.256600586869203,"XBP1",1
GO:0046688,"GO:0046688","response to copper ion","1/53","31/14515",0.107311853025053,0.29910750265184,0.256600586869203,"MT1X",1
GO:0060317,"GO:0060317","cardiac epithelial to mesenchymal transition","1/53","31/14515",0.107311853025053,0.29910750265184,0.256600586869203,"EMP2",1
GO:0009266,"GO:0009266","response to temperature stimulus","2/53","153/14515",0.107467452250459,0.29910750265184,0.256600586869203,"HSPB1/PCSK1N",2
GO:0002237,"GO:0002237","response to molecule of bacterial origin","3/53","315/14515",0.107588186992374,0.29910750265184,0.256600586869203,"PYCARD/SLPI/XBP1",3
GO:0001709,"GO:0001709","cell fate determination","1/53","32/14515",0.110578386564798,0.302789028371407,0.259758921754953,"HES1",1
GO:0002335,"GO:0002335","mature B cell differentiation","1/53","32/14515",0.110578386564798,0.302789028371407,0.259758921754953,"XBP1",1
GO:0021591,"GO:0021591","ventricular system development","1/53","32/14515",0.110578386564798,0.302789028371407,0.259758921754953,"NME5",1
GO:0021983,"GO:0021983","pituitary gland development","1/53","32/14515",0.110578386564798,0.302789028371407,0.259758921754953,"HES1",1
GO:0030513,"GO:0030513","positive regulation of BMP signaling pathway","1/53","32/14515",0.110578386564798,0.302789028371407,0.259758921754953,"HES1",1
GO:0070269,"GO:0070269","pyroptosis","1/53","32/14515",0.110578386564798,0.302789028371407,0.259758921754953,"PYCARD",1
GO:0071353,"GO:0071353","cellular response to interleukin-4","1/53","32/14515",0.110578386564798,0.302789028371407,0.259758921754953,"XBP1",1
GO:0086004,"GO:0086004","regulation of cardiac muscle cell contraction","1/53","32/14515",0.110578386564798,0.302789028371407,0.259758921754953,"SRI",1
GO:0002700,"GO:0002700","regulation of production of molecular mediator of immune response","2/53","156/14515",0.110984385705585,0.303329505293083,0.260222590148631,"PYCARD/XBP1",2
GO:0010038,"GO:0010038","response to metal ion","3/53","321/14515",0.112197148901703,0.303694423865637,0.260535649229552,"MT1X/SYT5/CALR",3
GO:0010830,"GO:0010830","regulation of myotube differentiation","1/53","33/14515",0.113833191889114,0.303694423865637,0.260535649229552,"XBP1",1
GO:0016486,"GO:0016486","peptide hormone processing","1/53","33/14515",0.113833191889114,0.303694423865637,0.260535649229552,"PCSK1N",1
GO:0032435,"GO:0032435","negative regulation of proteasomal ubiquitin-dependent protein catabolic process","1/53","33/14515",0.113833191889114,0.303694423865637,0.260535649229552,"MAP1A",1
GO:0032620,"GO:0032620","interleukin-17 production","1/53","33/14515",0.113833191889114,0.303694423865637,0.260535649229552,"TUSC2",1
GO:0032660,"GO:0032660","regulation of interleukin-17 production","1/53","33/14515",0.113833191889114,0.303694423865637,0.260535649229552,"TUSC2",1
GO:0033144,"GO:0033144","negative regulation of intracellular steroid hormone receptor signaling pathway","1/53","33/14515",0.113833191889114,0.303694423865637,0.260535649229552,"CALR",1
GO:0034389,"GO:0034389","lipid droplet organization","1/53","33/14515",0.113833191889114,0.303694423865637,0.260535649229552,"PPID",1
GO:0035909,"GO:0035909","aorta morphogenesis","1/53","33/14515",0.113833191889114,0.303694423865637,0.260535649229552,"HES1",1
GO:0043388,"GO:0043388","positive regulation of DNA binding","1/53","33/14515",0.113833191889114,0.303694423865637,0.260535649229552,"HES1",1
GO:0051154,"GO:0051154","negative regulation of striated muscle cell differentiation","1/53","33/14515",0.113833191889114,0.303694423865637,0.260535649229552,"XBP1",1
GO:0090313,"GO:0090313","regulation of protein targeting to membrane","1/53","33/14515",0.113833191889114,0.303694423865637,0.260535649229552,"CIB1",1
GO:1902110,"GO:1902110","positive regulation of mitochondrial membrane permeability involved in apoptotic process","1/53","33/14515",0.113833191889114,0.303694423865637,0.260535649229552,"CHCHD10",1
GO:1990778,"GO:1990778","protein localization to cell periphery","3/53","325/14515",0.11531207056813,0.303907283212328,0.260718258601758,"IFT20/CIB1/EMP2",3
GO:0050678,"GO:0050678","regulation of epithelial cell proliferation","3/53","326/14515",0.116095998072845,0.303907283212328,0.260718258601758,"HES1/XBP1/NEAT1",3
GO:0007254,"GO:0007254","JNK cascade","2/53","161/14515",0.116913075337496,0.303907283212328,0.260718258601758,"PYCARD/MAPK8IP1",2
GO:0009749,"GO:0009749","response to glucose","2/53","161/14515",0.116913075337496,0.303907283212328,0.260718258601758,"XBP1/SRI",2
GO:0001893,"GO:0001893","maternal placenta development","1/53","34/14515",0.117076310300236,0.303907283212328,0.260718258601758,"TPPP3",1
GO:0002446,"GO:0002446","neutrophil mediated immunity","1/53","34/14515",0.117076310300236,0.303907283212328,0.260718258601758,"TUSC2",1
GO:0006882,"GO:0006882","intracellular zinc ion homeostasis","1/53","34/14515",0.117076310300236,0.303907283212328,0.260718258601758,"MT1X",1
GO:0044546,"GO:0044546","NLRP3 inflammasome complex assembly","1/53","34/14515",0.117076310300236,0.303907283212328,0.260718258601758,"PYCARD",1
GO:0061081,"GO:0061081","positive regulation of myeloid leukocyte cytokine production involved in immune response","1/53","34/14515",0.117076310300236,0.303907283212328,0.260718258601758,"PYCARD",1
GO:0070670,"GO:0070670","response to interleukin-4","1/53","34/14515",0.117076310300236,0.303907283212328,0.260718258601758,"XBP1",1
GO:0071276,"GO:0071276","cellular response to cadmium ion","1/53","34/14515",0.117076310300236,0.303907283212328,0.260718258601758,"MT1X",1
GO:0050878,"GO:0050878","regulation of body fluid levels","3/53","328/14515",0.117670022096321,0.303907283212328,0.260718258601758,"HSPB1/XBP1/EMP2",3
GO:0008544,"GO:0008544","epidermis development","3/53","330/14515",0.119252207000288,0.303907283212328,0.260718258601758,"KRT15/HES1/TRIOBP",3
GO:0010934,"GO:0010934","macrophage cytokine production","1/53","35/14515",0.120307782957794,0.303907283212328,0.260718258601758,"PYCARD",1
GO:0010935,"GO:0010935","regulation of macrophage cytokine production","1/53","35/14515",0.120307782957794,0.303907283212328,0.260718258601758,"PYCARD",1
GO:0014046,"GO:0014046","dopamine secretion","1/53","35/14515",0.120307782957794,0.303907283212328,0.260718258601758,"SYT5",1
GO:0031018,"GO:0031018","endocrine pancreas development","1/53","35/14515",0.120307782957794,0.303907283212328,0.260718258601758,"HES1",1
GO:0032212,"GO:0032212","positive regulation of telomere maintenance via telomerase","1/53","35/14515",0.120307782957794,0.303907283212328,0.260718258601758,"CCT3",1
GO:0046006,"GO:0046006","regulation of activated T cell proliferation","1/53","35/14515",0.120307782957794,0.303907283212328,0.260718258601758,"PYCARD",1
GO:0046329,"GO:0046329","negative regulation of JNK cascade","1/53","35/14515",0.120307782957794,0.303907283212328,0.260718258601758,"MAPK8IP1",1
GO:0051281,"GO:0051281","positive regulation of release of sequestered calcium ion into cytosol","1/53","35/14515",0.120307782957794,0.303907283212328,0.260718258601758,"SRI",1
GO:0051693,"GO:0051693","actin filament capping","1/53","35/14515",0.120307782957794,0.303907283212328,0.260718258601758,"TRIOBP",1
GO:0060251,"GO:0060251","regulation of glial cell proliferation","1/53","35/14515",0.120307782957794,0.303907283212328,0.260718258601758,"HES1",1
GO:0072210,"GO:0072210","metanephric nephron development","1/53","35/14515",0.120307782957794,0.303907283212328,0.260718258601758,"HES1",1
GO:0140632,"GO:0140632","canonical inflammasome complex assembly","1/53","35/14515",0.120307782957794,0.303907283212328,0.260718258601758,"PYCARD",1
GO:1900181,"GO:1900181","negative regulation of protein localization to nucleus","1/53","35/14515",0.120307782957794,0.303907283212328,0.260718258601758,"TRIM29",1
GO:1902686,"GO:1902686","mitochondrial outer membrane permeabilization involved in programmed cell death","1/53","35/14515",0.120307782957794,0.303907283212328,0.260718258601758,"CHCHD10",1
GO:0051168,"GO:0051168","nuclear export","2/53","164/14515",0.120508866861694,0.303907283212328,0.260718258601758,"NEAT1/CALR",2
GO:0045664,"GO:0045664","regulation of neuron differentiation","2/53","165/14515",0.121713665590822,0.303907283212328,0.260718258601758,"HES1/CALR",2
GO:0070374,"GO:0070374","positive regulation of ERK1 and ERK2 cascade","2/53","165/14515",0.121713665590822,0.303907283212328,0.260718258601758,"PYCARD/CIB1",2
GO:0009152,"GO:0009152","purine ribonucleotide biosynthetic process","2/53","166/14515",0.122921502681664,0.303907283212328,0.260718258601758,"AK1/NME5",2
GO:0009746,"GO:0009746","response to hexose","2/53","166/14515",0.122921502681664,0.303907283212328,0.260718258601758,"XBP1/SRI",2
GO:0001736,"GO:0001736","establishment of planar polarity","1/53","36/14515",0.123527650879289,0.303907283212328,0.260718258601758,"IFT20",1
GO:0002474,"GO:0002474","antigen processing and presentation of peptide antigen via MHC class I","1/53","36/14515",0.123527650879289,0.303907283212328,0.260718258601758,"CALR",1
GO:0003351,"GO:0003351","epithelial cilium movement involved in extracellular fluid movement","1/53","36/14515",0.123527650879289,0.303907283212328,0.260718258601758,"NME5",1
GO:0007007,"GO:0007007","inner mitochondrial membrane organization","1/53","36/14515",0.123527650879289,0.303907283212328,0.260718258601758,"CHCHD10",1
GO:0007164,"GO:0007164","establishment of tissue polarity","1/53","36/14515",0.123527650879289,0.303907283212328,0.260718258601758,"IFT20",1
GO:0010453,"GO:0010453","regulation of cell fate commitment","1/53","36/14515",0.123527650879289,0.303907283212328,0.260718258601758,"HES1",1
GO:0014014,"GO:0014014","negative regulation of gliogenesis","1/53","36/14515",0.123527650879289,0.303907283212328,0.260718258601758,"HES1",1
GO:0017158,"GO:0017158","regulation of calcium ion-dependent exocytosis","1/53","36/14515",0.123527650879289,0.303907283212328,0.260718258601758,"SYT5",1
GO:0031111,"GO:0031111","negative regulation of microtubule polymerization or depolymerization","1/53","36/14515",0.123527650879289,0.303907283212328,0.260718258601758,"CIB1",1
GO:0050691,"GO:0050691","regulation of defense response to virus by host","1/53","36/14515",0.123527650879289,0.303907283212328,0.260718258601758,"PYCARD",1
GO:0070296,"GO:0070296","sarcoplasmic reticulum calcium ion transport","1/53","36/14515",0.123527650879289,0.303907283212328,0.260718258601758,"SRI",1
GO:0070884,"GO:0070884","regulation of calcineurin-NFAT signaling cascade","1/53","36/14515",0.123527650879289,0.303907283212328,0.260718258601758,"CIB1",1
GO:1903170,"GO:1903170","negative regulation of calcium ion transmembrane transport","1/53","36/14515",0.123527650879289,0.303907283212328,0.260718258601758,"SRI",1
GO:2000403,"GO:2000403","positive regulation of lymphocyte migration","1/53","36/14515",0.123527650879289,0.303907283212328,0.260718258601758,"PYCARD",1
GO:0032970,"GO:0032970","regulation of actin filament-based process","3/53","339/14515",0.126470946948213,0.305595486705803,0.262166547271683,"PYCARD/SRI/TRIOBP",3
GO:0009952,"GO:0009952","anterior/posterior pattern specification","2/53","169/14515",0.126562874074014,0.305595486705803,0.262166547271683,"HES4/HES1",2
GO:0007595,"GO:0007595","lactation","1/53","37/14515",0.126735954940577,0.305595486705803,0.262166547271683,"XBP1",1
GO:0009167,"GO:0009167","purine ribonucleoside monophosphate metabolic process","1/53","37/14515",0.126735954940577,0.305595486705803,0.262166547271683,"AK1",1
GO:0035794,"GO:0035794","positive regulation of mitochondrial membrane permeability","1/53","37/14515",0.126735954940577,0.305595486705803,0.262166547271683,"CHCHD10",1
GO:0046640,"GO:0046640","regulation of alpha-beta T cell proliferation","1/53","37/14515",0.126735954940577,0.305595486705803,0.262166547271683,"MAPK8IP1",1
GO:0090049,"GO:0090049","regulation of cell migration involved in sprouting angiogenesis","1/53","37/14515",0.126735954940577,0.305595486705803,0.262166547271683,"CIB1",1
GO:0106056,"GO:0106056","regulation of calcineurin-mediated signaling","1/53","37/14515",0.126735954940577,0.305595486705803,0.262166547271683,"CIB1",1
GO:0140448,"GO:0140448","signaling receptor ligand precursor processing","1/53","37/14515",0.126735954940577,0.305595486705803,0.262166547271683,"PCSK1N",1
GO:0141084,"GO:0141084","inflammasome-mediated signaling pathway","1/53","37/14515",0.126735954940577,0.305595486705803,0.262166547271683,"PYCARD",1
GO:1903115,"GO:1903115","regulation of actin filament-based movement","1/53","37/14515",0.126735954940577,0.305595486705803,0.262166547271683,"SRI",1
GO:1905898,"GO:1905898","positive regulation of response to endoplasmic reticulum stress","1/53","37/14515",0.126735954940577,0.305595486705803,0.262166547271683,"XBP1",1
GO:0002443,"GO:0002443","leukocyte mediated immunity","3/53","340/14515",0.127282824913015,0.306406005668085,0.262861881355738,"TUBB4B/TUSC2/EMP2",3
GO:0048469,"GO:0048469","cell maturation","2/53","170/14515",0.127782495662224,0.307100411062601,0.26345760306174,"HES1/TUSC2",2
GO:0071674,"GO:0071674","mononuclear cell migration","2/53","171/14515",0.129004972234651,0.307690876163218,0.263964155689143,"PYCARD/CALR",2
GO:0021879,"GO:0021879","forebrain neuron differentiation","1/53","38/14515",0.129932735876352,0.307690876163218,0.263964155689143,"HES1",1
GO:0032480,"GO:0032480","negative regulation of type I interferon production","1/53","38/14515",0.129932735876352,0.307690876163218,0.263964155689143,"PYCARD",1
GO:0032781,"GO:0032781","positive regulation of ATP-dependent activity","1/53","38/14515",0.129932735876352,0.307690876163218,0.263964155689143,"AHSA1",1
GO:0045747,"GO:0045747","positive regulation of Notch signaling pathway","1/53","38/14515",0.129932735876352,0.307690876163218,0.263964155689143,"HES1",1
GO:0050798,"GO:0050798","activated T cell proliferation","1/53","38/14515",0.129932735876352,0.307690876163218,0.263964155689143,"PYCARD",1
GO:0060563,"GO:0060563","neuroepithelial cell differentiation","1/53","38/14515",0.129932735876352,0.307690876163218,0.263964155689143,"HES1",1
GO:1902108,"GO:1902108","regulation of mitochondrial membrane permeability involved in apoptotic process","1/53","38/14515",0.129932735876352,0.307690876163218,0.263964155689143,"CHCHD10",1
GO:1904358,"GO:1904358","positive regulation of telomere maintenance via telomere lengthening","1/53","38/14515",0.129932735876352,0.307690876163218,0.263964155689143,"CCT3",1
GO:0050900,"GO:0050900","leukocyte migration","3/53","344/14515",0.130549471706844,0.308206404210219,0.264406420755165,"PYCARD/CALR/EMP2",3
GO:0034284,"GO:0034284","response to monosaccharide","2/53","173/14515",0.131458346464467,0.308206404210219,0.264406420755165,"XBP1/SRI",2
GO:0031503,"GO:0031503","protein-containing complex localization","2/53","174/14515",0.13268917272635,0.308206404210219,0.264406420755165,"IFT22/IFT20",2
GO:0002478,"GO:0002478","antigen processing and presentation of exogenous peptide antigen","1/53","39/14515",0.133118034280617,0.308206404210219,0.264406420755165,"HLA-DRB5",1
GO:0006858,"GO:0006858","extracellular transport","1/53","39/14515",0.133118034280617,0.308206404210219,0.264406420755165,"NME5",1
GO:0009126,"GO:0009126","purine nucleoside monophosphate metabolic process","1/53","39/14515",0.133118034280617,0.308206404210219,0.264406420755165,"AK1",1
GO:0021575,"GO:0021575","hindbrain morphogenesis","1/53","39/14515",0.133118034280617,0.308206404210219,0.264406420755165,"HES1",1
GO:0030835,"GO:0030835","negative regulation of actin filament depolymerization","1/53","39/14515",0.133118034280617,0.308206404210219,0.264406420755165,"TRIOBP",1
GO:0043506,"GO:0043506","regulation of JUN kinase activity","1/53","39/14515",0.133118034280617,0.308206404210219,0.264406420755165,"MAPK8IP1",1
GO:0045454,"GO:0045454","cell redox homeostasis","1/53","39/14515",0.133118034280617,0.308206404210219,0.264406420755165,"PRDX5",1
GO:0090279,"GO:0090279","regulation of calcium ion import","1/53","39/14515",0.133118034280617,0.308206404210219,0.264406420755165,"HES1",1
GO:1903573,"GO:1903573","negative regulation of response to endoplasmic reticulum stress","1/53","39/14515",0.133118034280617,0.308206404210219,0.264406420755165,"XBP1",1
GO:1905710,"GO:1905710","positive regulation of membrane permeability","1/53","39/14515",0.133118034280617,0.308206404210219,0.264406420755165,"CHCHD10",1
GO:2000008,"GO:2000008","regulation of protein localization to cell surface","1/53","39/14515",0.133118034280617,0.308206404210219,0.264406420755165,"MAP1A",1
GO:0008154,"GO:0008154","actin polymerization or depolymerization","2/53","176/14515",0.13515892665936,0.309155084154166,0.265220281418002,"PYCARD/TRIOBP",2
GO:0009615,"GO:0009615","response to virus","3/53","350/14515",0.135505766418067,0.309155084154166,0.265220281418002,"HSPB1/PYCARD/CALR",3
GO:0009409,"GO:0009409","response to cold","1/53","40/14515",0.136291890607167,0.309155084154166,0.265220281418002,"PCSK1N",1
GO:0034331,"GO:0034331","cell junction maintenance","1/53","40/14515",0.136291890607167,0.309155084154166,0.265220281418002,"CHCHD10",1
GO:0038084,"GO:0038084","vascular endothelial growth factor signaling pathway","1/53","40/14515",0.136291890607167,0.309155084154166,0.265220281418002,"HSPB1",1
GO:0046633,"GO:0046633","alpha-beta T cell proliferation","1/53","40/14515",0.136291890607167,0.309155084154166,0.265220281418002,"MAPK8IP1",1
GO:0048713,"GO:0048713","regulation of oligodendrocyte differentiation","1/53","40/14515",0.136291890607167,0.309155084154166,0.265220281418002,"HES1",1
GO:0051602,"GO:0051602","response to electrical stimulus","1/53","40/14515",0.136291890607167,0.309155084154166,0.265220281418002,"CALR",1
GO:0060412,"GO:0060412","ventricular septum morphogenesis","1/53","40/14515",0.136291890607167,0.309155084154166,0.265220281418002,"HES1",1
GO:0072528,"GO:0072528","pyrimidine-containing compound biosynthetic process","1/53","40/14515",0.136291890607167,0.309155084154166,0.265220281418002,"NME5",1
GO:0072595,"GO:0072595","maintenance of protein localization in organelle","1/53","40/14515",0.136291890607167,0.309155084154166,0.265220281418002,"CHCHD10",1
GO:0120316,"GO:0120316","sperm flagellum assembly","1/53","40/14515",0.136291890607167,0.309155084154166,0.265220281418002,"DNALI1",1
GO:1901532,"GO:1901532","regulation of hematopoietic progenitor cell differentiation","1/53","40/14515",0.136291890607167,0.309155084154166,0.265220281418002,"HES1",1
GO:0045637,"GO:0045637","regulation of myeloid cell differentiation","2/53","178/14515",0.137639249100982,0.311469459104856,0.267205754752229,"CIB1/P4HTM",2
GO:0030866,"GO:0030866","cortical actin cytoskeleton organization","1/53","41/14515",0.139454345170056,0.311469459104856,0.267205754752229,"CALR",1
GO:0033173,"GO:0033173","calcineurin-NFAT signaling cascade","1/53","41/14515",0.139454345170056,0.311469459104856,0.267205754752229,"CIB1",1
GO:0033574,"GO:0033574","response to testosterone","1/53","41/14515",0.139454345170056,0.311469459104856,0.267205754752229,"CALR",1
GO:0035036,"GO:0035036","sperm-egg recognition","1/53","41/14515",0.139454345170056,0.311469459104856,0.267205754752229,"CCT3",1
GO:0045022,"GO:0045022","early endosome to late endosome transport","1/53","41/14515",0.139454345170056,0.311469459104856,0.267205754752229,"EMP2",1
GO:0045646,"GO:0045646","regulation of erythrocyte differentiation","1/53","41/14515",0.139454345170056,0.311469459104856,0.267205754752229,"P4HTM",1
GO:0045687,"GO:0045687","positive regulation of glial cell differentiation","1/53","41/14515",0.139454345170056,0.311469459104856,0.267205754752229,"HES1",1
GO:0050433,"GO:0050433","regulation of catecholamine secretion","1/53","41/14515",0.139454345170056,0.311469459104856,0.267205754752229,"SYT5",1
GO:2000404,"GO:2000404","regulation of T cell migration","1/53","41/14515",0.139454345170056,0.311469459104856,0.267205754752229,"PYCARD",1
GO:0009260,"GO:0009260","ribonucleotide biosynthetic process","2/53","181/14515",0.141378943475555,0.313269998382767,0.26875041488712,"AK1/NME5",2
GO:0006816,"GO:0006816","calcium ion transport","3/53","358/14515",0.142215989873349,0.313269998382767,0.26875041488712,"HES1/SRI/ORAI2",3
GO:1903706,"GO:1903706","regulation of hemopoiesis","3/53","358/14515",0.142215989873349,0.313269998382767,0.26875041488712,"XBP1/CIB1/P4HTM",3
GO:0002639,"GO:0002639","positive regulation of immunoglobulin production","1/53","42/14515",0.142605438144077,0.313269998382767,0.26875041488712,"XBP1",1
GO:0008542,"GO:0008542","visual learning","1/53","42/14515",0.142605438144077,0.313269998382767,0.26875041488712,"IFT20",1
GO:0019731,"GO:0019731","antibacterial humoral response","1/53","42/14515",0.142605438144077,0.313269998382767,0.26875041488712,"SLPI",1
GO:0030857,"GO:0030857","negative regulation of epithelial cell differentiation","1/53","42/14515",0.142605438144077,0.313269998382767,0.26875041488712,"HES1",1
GO:0046427,"GO:0046427","positive regulation of receptor signaling pathway via JAK-STAT","1/53","42/14515",0.142605438144077,0.313269998382767,0.26875041488712,"HES1",1
GO:0048483,"GO:0048483","autonomic nervous system development","1/53","42/14515",0.142605438144077,0.313269998382767,0.26875041488712,"HES1",1
GO:0090199,"GO:0090199","regulation of release of cytochrome c from mitochondria","1/53","42/14515",0.142605438144077,0.313269998382767,0.26875041488712,"PYCARD",1
GO:0031334,"GO:0031334","positive regulation of protein-containing complex assembly","2/53","182/14515",0.142630494449375,0.313269998382767,0.26875041488712,"TPPP3/PYCARD",2
GO:0120032,"GO:0120032","regulation of plasma membrane bounded cell projection assembly","2/53","183/14515",0.143884482169047,0.315072344990653,0.2702966255078,"ZMYND10/IFT20",2
GO:2000241,"GO:2000241","regulation of reproductive process","2/53","183/14515",0.143884482169047,0.315072344990653,0.2702966255078,"CALR/CIB1",2
GO:0031345,"GO:0031345","negative regulation of cell projection organization","2/53","184/14515",0.145140873134743,0.315347521886677,0.270532696326441,"HES1/CIB1",2
GO:0050679,"GO:0050679","positive regulation of epithelial cell proliferation","2/53","184/14515",0.145140873134743,0.315347521886677,0.270532696326441,"XBP1/NEAT1",2
GO:0019884,"GO:0019884","antigen processing and presentation of exogenous antigen","1/53","43/14515",0.145745209565232,0.315347521886677,0.270532696326441,"HLA-DRB5",1
GO:0034661,"GO:0034661","ncRNA catabolic process","1/53","43/14515",0.145745209565232,0.315347521886677,0.270532696326441,"NEAT1",1
GO:0042149,"GO:0042149","cellular response to glucose starvation","1/53","43/14515",0.145745209565232,0.315347521886677,0.270532696326441,"XBP1",1
GO:0042771,"GO:0042771","intrinsic apoptotic signaling pathway in response to DNA damage by p53 class mediator","1/53","43/14515",0.145745209565232,0.315347521886677,0.270532696326441,"PYCARD",1
GO:0060711,"GO:0060711","labyrinthine layer development","1/53","43/14515",0.145745209565232,0.315347521886677,0.270532696326441,"HES1",1
GO:0097720,"GO:0097720","calcineurin-mediated signaling","1/53","43/14515",0.145745209565232,0.315347521886677,0.270532696326441,"CIB1",1
GO:0060491,"GO:0060491","regulation of cell projection assembly","2/53","185/14515",0.146399634050145,0.315823542891559,0.270941068794974,"ZMYND10/IFT20",2
GO:0071222,"GO:0071222","cellular response to lipopolysaccharide","2/53","185/14515",0.146399634050145,0.315823542891559,0.270941068794974,"PYCARD/XBP1",2
GO:0006984,"GO:0006984","ER-nucleus signaling pathway","1/53","44/14515",0.148873699331196,0.317501012010178,0.27238014857892,"XBP1",1
GO:0030838,"GO:0030838","positive regulation of actin filament polymerization","1/53","44/14515",0.148873699331196,0.317501012010178,0.27238014857892,"PYCARD",1
GO:0031670,"GO:0031670","cellular response to nutrient","1/53","44/14515",0.148873699331196,0.317501012010178,0.27238014857892,"XBP1",1
GO:0033628,"GO:0033628","regulation of cell adhesion mediated by integrin","1/53","44/14515",0.148873699331196,0.317501012010178,0.27238014857892,"CIB1",1
GO:0042461,"GO:0042461","photoreceptor cell development","1/53","44/14515",0.148873699331196,0.317501012010178,0.27238014857892,"IFT20",1
GO:0043407,"GO:0043407","negative regulation of MAP kinase activity","1/53","44/14515",0.148873699331196,0.317501012010178,0.27238014857892,"MAPK8IP1",1
GO:0050850,"GO:0050850","positive regulation of calcium-mediated signaling","1/53","44/14515",0.148873699331196,0.317501012010178,0.27238014857892,"CIB1",1
GO:0046390,"GO:0046390","ribose phosphate biosynthetic process","2/53","187/14515",0.148924133556356,0.317501012010178,0.27238014857892,"AK1/NME5",2
GO:1903828,"GO:1903828","negative regulation of protein localization","2/53","189/14515",0.151457718349622,0.32242975472965,0.276608455335289,"MAP1A/TRIM29",2
GO:0120163,"GO:0120163","negative regulation of cold-induced thermogenesis","1/53","45/14515",0.151990947201796,0.322620200337826,0.276771836241457,"ID1",1
GO:2000785,"GO:2000785","regulation of autophagosome assembly","1/53","45/14515",0.151990947201796,0.322620200337826,0.276771836241457,"IFT20",1
GO:0002440,"GO:0002440","production of molecular mediator of immune response","2/53","190/14515",0.152727836622205,0.323240574161116,0.2773040471881,"PYCARD/XBP1",2
GO:0006403,"GO:0006403","RNA localization","2/53","190/14515",0.152727836622205,0.323240574161116,0.2773040471881,"NEAT1/CCT3",2
GO:0050821,"GO:0050821","protein stabilization","2/53","191/14515",0.154000129284917,0.325412738139143,0.279167519506903,"CALR/CCT3",2
GO:0030098,"GO:0030098","lymphocyte differentiation","3/53","373/14515",0.155094867565992,0.325412738139143,0.279167519506903,"XBP1/KLF6/TUSC2",3
GO:0048538,"GO:0048538","thymus development","1/53","46/14515",0.155096992799468,0.325412738139143,0.279167519506903,"HES1",1
GO:0061178,"GO:0061178","regulation of insulin secretion involved in cellular response to glucose stimulus","1/53","46/14515",0.155096992799468,0.325412738139143,0.279167519506903,"SRI",1
GO:0098927,"GO:0098927","vesicle-mediated transport between endosomal compartments","1/53","46/14515",0.155096992799468,0.325412738139143,0.279167519506903,"EMP2",1
GO:1904894,"GO:1904894","positive regulation of receptor signaling pathway via STAT","1/53","46/14515",0.155096992799468,0.325412738139143,0.279167519506903,"HES1",1
GO:0042391,"GO:0042391","regulation of membrane potential","3/53","375/14515",0.156839941234616,0.327650978826982,0.281087678208915,"CHCHD10/SRI/TUSC2",3
GO:0071219,"GO:0071219","cellular response to molecule of bacterial origin","2/53","194/14515",0.157829735598063,0.327650978826982,0.281087678208915,"PYCARD/XBP1",2
GO:0010043,"GO:0010043","response to zinc ion","1/53","47/14515",0.158191875609726,0.327650978826982,0.281087678208915,"MT1X",1
GO:0021872,"GO:0021872","forebrain generation of neurons","1/53","47/14515",0.158191875609726,0.327650978826982,0.281087678208915,"HES1",1
GO:0030219,"GO:0030219","megakaryocyte differentiation","1/53","47/14515",0.158191875609726,0.327650978826982,0.281087678208915,"CIB1",1
GO:0050432,"GO:0050432","catecholamine secretion","1/53","47/14515",0.158191875609726,0.327650978826982,0.281087678208915,"SYT5",1
GO:0051898,"GO:0051898","negative regulation of phosphatidylinositol 3-kinase/protein kinase B signal transduction","1/53","47/14515",0.158191875609726,0.327650978826982,0.281087678208915,"CIB1",1
GO:0061082,"GO:0061082","myeloid leukocyte cytokine production","1/53","47/14515",0.158191875609726,0.327650978826982,0.281087678208915,"PYCARD",1
GO:1901799,"GO:1901799","negative regulation of proteasomal protein catabolic process","1/53","47/14515",0.158191875609726,0.327650978826982,0.281087678208915,"MAP1A",1
GO:0009743,"GO:0009743","response to carbohydrate","2/53","196/14515",0.16039309880305,0.331097865446023,0.284044719143949,"XBP1/SRI",2
GO:0001913,"GO:0001913","T cell mediated cytotoxicity","1/53","48/14515",0.161275634981628,0.331097865446023,0.284044719143949,"EMP2",1
GO:0015872,"GO:0015872","dopamine transport","1/53","48/14515",0.161275634981628,0.331097865446023,0.284044719143949,"SYT5",1
GO:0030834,"GO:0030834","regulation of actin filament depolymerization","1/53","48/14515",0.161275634981628,0.331097865446023,0.284044719143949,"TRIOBP",1
GO:0045197,"GO:0045197","establishment or maintenance of epithelial cell apical/basal polarity","1/53","48/14515",0.161275634981628,0.331097865446023,0.284044719143949,"IFT20",1
GO:0009205,"GO:0009205","purine ribonucleoside triphosphate metabolic process","2/53","197/14515",0.161677774736366,0.331097865446023,0.284044719143949,"AK1/NME5",2
GO:0009913,"GO:0009913","epidermal cell differentiation","2/53","197/14515",0.161677774736366,0.331097865446023,0.284044719143949,"HES1/TRIOBP",2
GO:0050920,"GO:0050920","regulation of chemotaxis","2/53","197/14515",0.161677774736366,0.331097865446023,0.284044719143949,"HSPB1/CALR",2
GO:0072330,"GO:0072330","monocarboxylic acid biosynthetic process","2/53","199/14515",0.164252961566292,0.333280952477622,0.285917562213844,"XBP1/GPX4",2
GO:0000959,"GO:0000959","mitochondrial RNA metabolic process","1/53","49/14515",0.164348310128236,0.333280952477622,0.285917562213844,"CHCHD10",1
GO:0045604,"GO:0045604","regulation of epidermal cell differentiation","1/53","49/14515",0.164348310128236,0.333280952477622,0.285917562213844,"HES1",1
GO:0070542,"GO:0070542","response to fatty acid","1/53","49/14515",0.164348310128236,0.333280952477622,0.285917562213844,"HES1",1
GO:0071470,"GO:0071470","cellular response to osmotic stress","1/53","49/14515",0.164348310128236,0.333280952477622,0.285917562213844,"PYCARD",1
GO:2000059,"GO:2000059","negative regulation of ubiquitin-dependent protein catabolic process","1/53","49/14515",0.164348310128236,0.333280952477622,0.285917562213844,"MAP1A",1
GO:2001238,"GO:2001238","positive regulation of extrinsic apoptotic signaling pathway","1/53","49/14515",0.164348310128236,0.333280952477622,0.285917562213844,"PYCARD",1
GO:0022412,"GO:0022412","cellular process involved in reproduction in multicellular organism","3/53","386/14515",0.166548560349177,0.335281064662213,0.287633433450172,"DNALI1/NME5/CIB1",3
GO:0002685,"GO:0002685","regulation of leukocyte migration","2/53","201/14515",0.166835725628491,0.335281064662213,0.287633433450172,"PYCARD/CALR",2
GO:0006826,"GO:0006826","iron ion transport","1/53","50/14515",0.167409940127075,0.335281064662213,0.287633433450172,"FTL",1
GO:0007632,"GO:0007632","visual behavior","1/53","50/14515",0.167409940127075,0.335281064662213,0.287633433450172,"IFT20",1
GO:0010803,"GO:0010803","regulation of tumor necrosis factor-mediated signaling pathway","1/53","50/14515",0.167409940127075,0.335281064662213,0.287633433450172,"PYCARD",1
GO:0016073,"GO:0016073","snRNA metabolic process","1/53","50/14515",0.167409940127075,0.335281064662213,0.287633433450172,"SNAPC5",1
GO:0030865,"GO:0030865","cortical cytoskeleton organization","1/53","50/14515",0.167409940127075,0.335281064662213,0.287633433450172,"CALR",1
GO:0042743,"GO:0042743","hydrogen peroxide metabolic process","1/53","50/14515",0.167409940127075,0.335281064662213,0.287633433450172,"PRDX5",1
GO:0046902,"GO:0046902","regulation of mitochondrial membrane permeability","1/53","50/14515",0.167409940127075,0.335281064662213,0.287633433450172,"CHCHD10",1
GO:0009144,"GO:0009144","purine nucleoside triphosphate metabolic process","2/53","203/14515",0.169425826291807,0.337283955815734,0.2893516887292,"AK1/NME5",2
GO:0009116,"GO:0009116","nucleoside metabolic process","1/53","51/14515",0.170460563920595,0.337283955815734,0.2893516887292,"NME5",1
GO:0043124,"GO:0043124","negative regulation of canonical NF-kappaB signal transduction","1/53","51/14515",0.170460563920595,0.337283955815734,0.2893516887292,"PYCARD",1
GO:0046456,"GO:0046456","icosanoid biosynthetic process","1/53","51/14515",0.170460563920595,0.337283955815734,0.2893516887292,"PYCARD",1
GO:0086065,"GO:0086065","cell communication involved in cardiac conduction","1/53","51/14515",0.170460563920595,0.337283955815734,0.2893516887292,"SRI",1
GO:0009199,"GO:0009199","ribonucleoside triphosphate metabolic process","2/53","204/14515",0.170723553467494,0.337283955815734,0.2893516887292,"AK1/NME5",2
GO:0048738,"GO:0048738","cardiac muscle tissue development","2/53","205/14515",0.172023025905817,0.337283955815734,0.2893516887292,"CALR/IFT20",2
GO:0072593,"GO:0072593","reactive oxygen species metabolic process","2/53","206/14515",0.173324214361407,0.337283955815734,0.2893516887292,"PRDX5/TUSC2",2
GO:0002042,"GO:0002042","cell migration involved in sprouting angiogenesis","1/53","52/14515",0.173500220316627,0.337283955815734,0.2893516887292,"CIB1",1
GO:0006220,"GO:0006220","pyrimidine nucleotide metabolic process","1/53","52/14515",0.173500220316627,0.337283955815734,0.2893516887292,"NME5",1
GO:0014009,"GO:0014009","glial cell proliferation","1/53","52/14515",0.173500220316627,0.337283955815734,0.2893516887292,"HES1",1
GO:0035088,"GO:0035088","establishment or maintenance of apical/basal cell polarity","1/53","52/14515",0.173500220316627,0.337283955815734,0.2893516887292,"IFT20",1
GO:0045071,"GO:0045071","negative regulation of viral genome replication","1/53","52/14515",0.173500220316627,0.337283955815734,0.2893516887292,"SLPI",1
GO:0048008,"GO:0048008","platelet-derived growth factor receptor signaling pathway","1/53","52/14515",0.173500220316627,0.337283955815734,0.2893516887292,"IFT20",1
GO:0050881,"GO:0050881","musculoskeletal movement","1/53","52/14515",0.173500220316627,0.337283955815734,0.2893516887292,"MAP1A",1
GO:0060612,"GO:0060612","adipose tissue development","1/53","52/14515",0.173500220316627,0.337283955815734,0.2893516887292,"XBP1",1
GO:0061005,"GO:0061005","cell differentiation involved in kidney development","1/53","52/14515",0.173500220316627,0.337283955815734,0.2893516887292,"HES1",1
GO:0061245,"GO:0061245","establishment or maintenance of bipolar cell polarity","1/53","52/14515",0.173500220316627,0.337283955815734,0.2893516887292,"IFT20",1
GO:0043086,"GO:0043086","negative regulation of catalytic activity","3/53","394/14515",0.173721821506861,0.337283955815734,0.2893516887292,"HSPB1/PYCARD/MAPK8IP1",3
GO:0050673,"GO:0050673","epithelial cell proliferation","3/53","395/14515",0.17462484292497,0.337283955815734,0.2893516887292,"HES1/XBP1/NEAT1",3
GO:0006164,"GO:0006164","purine nucleotide biosynthetic process","2/53","207/14515",0.174627089771547,0.337283955815734,0.2893516887292,"AK1/NME5",2
GO:0033500,"GO:0033500","carbohydrate homeostasis","2/53","207/14515",0.174627089771547,0.337283955815734,0.2893516887292,"XBP1/SRI",2
GO:0042593,"GO:0042593","glucose homeostasis","2/53","207/14515",0.174627089771547,0.337283955815734,0.2893516887292,"XBP1/SRI",2
GO:0043410,"GO:0043410","positive regulation of MAPK cascade","3/53","396/14515",0.175529245930893,0.337283955815734,0.2893516887292,"PYCARD/MAPK8IP1/CIB1",3
GO:0051924,"GO:0051924","regulation of calcium ion transport","2/53","208/14515",0.175931623255271,0.337283955815734,0.2893516887292,"HES1/SRI",2
GO:0002250,"GO:0002250","adaptive immune response","3/53","397/14515",0.176435020770171,0.337283955815734,0.2893516887292,"HLA-DRB5/PYCARD/EMP2",3
GO:0001836,"GO:0001836","release of cytochrome c from mitochondria","1/53","53/14515",0.17652894798884,0.337283955815734,0.2893516887292,"PYCARD",1
GO:0030042,"GO:0030042","actin filament depolymerization","1/53","53/14515",0.17652894798884,0.337283955815734,0.2893516887292,"TRIOBP",1
GO:0032210,"GO:0032210","regulation of telomere maintenance via telomerase","1/53","53/14515",0.17652894798884,0.337283955815734,0.2893516887292,"CCT3",1
GO:0032413,"GO:0032413","negative regulation of ion transmembrane transporter activity","1/53","53/14515",0.17652894798884,0.337283955815734,0.2893516887292,"SRI",1
GO:0032608,"GO:0032608","interferon-beta production","1/53","53/14515",0.17652894798884,0.337283955815734,0.2893516887292,"PYCARD",1
GO:0032648,"GO:0032648","regulation of interferon-beta production","1/53","53/14515",0.17652894798884,0.337283955815734,0.2893516887292,"PYCARD",1
GO:0042531,"GO:0042531","positive regulation of tyrosine phosphorylation of STAT protein","1/53","53/14515",0.17652894798884,0.337283955815734,0.2893516887292,"HES1",1
GO:0046686,"GO:0046686","response to cadmium ion","1/53","53/14515",0.17652894798884,0.337283955815734,0.2893516887292,"MT1X",1
GO:0048010,"GO:0048010","vascular endothelial growth factor receptor signaling pathway","1/53","53/14515",0.17652894798884,0.337283955815734,0.2893516887292,"HSPB1",1
GO:1902115,"GO:1902115","regulation of organelle assembly","2/53","209/14515",0.177237786112459,0.337866930633589,0.28985181553667,"ZMYND10/IFT20",2
GO:0051091,"GO:0051091","positive regulation of DNA-binding transcription factor activity","2/53","210/14515",0.178545549822953,0.337866930633589,0.28985181553667,"PYCARD/CIB1",2
GO:0097191,"GO:0097191","extrinsic apoptotic signaling pathway","2/53","210/14515",0.178545549822953,0.337866930633589,0.28985181553667,"PYCARD/CIB1",2
GO:0010718,"GO:0010718","positive regulation of epithelial to mesenchymal transition","1/53","54/14515",0.179546785477195,0.337866930633589,0.28985181553667,"EMP2",1
GO:0021545,"GO:0021545","cranial nerve development","1/53","54/14515",0.179546785477195,0.337866930633589,0.28985181553667,"HES1",1
GO:0032757,"GO:0032757","positive regulation of interleukin-8 production","1/53","54/14515",0.179546785477195,0.337866930633589,0.28985181553667,"PYCARD",1
GO:0035773,"GO:0035773","insulin secretion involved in cellular response to glucose stimulus","1/53","54/14515",0.179546785477195,0.337866930633589,0.28985181553667,"SRI",1
GO:0045682,"GO:0045682","regulation of epidermis development","1/53","54/14515",0.179546785477195,0.337866930633589,0.28985181553667,"HES1",1
GO:0050688,"GO:0050688","regulation of defense response to virus","1/53","54/14515",0.179546785477195,0.337866930633589,0.28985181553667,"PYCARD",1
GO:0050879,"GO:0050879","multicellular organismal movement","1/53","54/14515",0.179546785477195,0.337866930633589,0.28985181553667,"MAP1A",1
GO:0060135,"GO:0060135","maternal process involved in female pregnancy","1/53","54/14515",0.179546785477195,0.337866930633589,0.28985181553667,"TPPP3",1
GO:0002699,"GO:0002699","positive regulation of immune effector process","2/53","211/14515",0.179854886045666,0.337866930633589,0.28985181553667,"PYCARD/XBP1",2
GO:0007163,"GO:0007163","establishment or maintenance of cell polarity","2/53","211/14515",0.179854886045666,0.337866930633589,0.28985181553667,"HES1/IFT20",2
GO:0009161,"GO:0009161","ribonucleoside monophosphate metabolic process","1/53","55/14515",0.182553771188398,0.342494430074749,0.293821689450936,"AK1",1
GO:0051098,"GO:0051098","regulation of binding","2/53","214/14515",0.183792049043686,0.343930037721389,0.295053279301996,"HES1/SLPI",2
GO:0072522,"GO:0072522","purine-containing compound biosynthetic process","2/53","214/14515",0.183792049043686,0.343930037721389,0.295053279301996,"AK1/NME5",2
GO:0045444,"GO:0045444","fat cell differentiation","2/53","215/14515",0.185107395454853,0.344999511123141,0.295970767162037,"HES1/XBP1",2
GO:0002534,"GO:0002534","cytokine production involved in inflammatory response","1/53","56/14515",0.185549943396352,0.344999511123141,0.295970767162037,"PYCARD",1
GO:0019369,"GO:0019369","arachidonic acid metabolic process","1/53","56/14515",0.185549943396352,0.344999511123141,0.295970767162037,"GPX4",1
GO:0044088,"GO:0044088","regulation of vacuole organization","1/53","56/14515",0.185549943396352,0.344999511123141,0.295970767162037,"IFT20",1
GO:1900015,"GO:1900015","regulation of cytokine production involved in inflammatory response","1/53","56/14515",0.185549943396352,0.344999511123141,0.295970767162037,"PYCARD",1
GO:0031640,"GO:0031640","killing of cells of another organism","1/53","57/14515",0.188535340242606,0.348323233434244,0.29882214697718,"TUSC2",1
GO:0072698,"GO:0072698","protein localization to microtubule cytoskeleton","1/53","57/14515",0.188535340242606,0.348323233434244,0.29882214697718,"MAP1A",1
GO:0090303,"GO:0090303","positive regulation of wound healing","1/53","57/14515",0.188535340242606,0.348323233434244,0.29882214697718,"XBP1",1
GO:0098586,"GO:0098586","cellular response to virus","1/53","57/14515",0.188535340242606,0.348323233434244,0.29882214697718,"CALR",1
GO:0141061,"GO:0141061","disruption of cell in another organism","1/53","57/14515",0.188535340242606,0.348323233434244,0.29882214697718,"TUSC2",1
GO:0007160,"GO:0007160","cell-matrix adhesion","2/53","218/14515",0.189061926492524,0.348852844061078,0.299276493312371,"CIB1/EMP2",2
GO:0009141,"GO:0009141","nucleoside triphosphate metabolic process","2/53","219/14515",0.190382843731685,0.348860069485387,0.299282691913548,"AK1/NME5",2
GO:0030837,"GO:0030837","negative regulation of actin filament polymerization","1/53","58/14515",0.191509999736807,0.348860069485387,0.299282691913548,"TRIOBP",1
GO:0031122,"GO:0031122","cytoplasmic microtubule organization","1/53","58/14515",0.191509999736807,0.348860069485387,0.299282691913548,"CIB1",1
GO:0035924,"GO:0035924","cellular response to vascular endothelial growth factor stimulus","1/53","58/14515",0.191509999736807,0.348860069485387,0.299282691913548,"HSPB1",1
GO:0045109,"GO:0045109","intermediate filament organization","1/53","58/14515",0.191509999736807,0.348860069485387,0.299282691913548,"KRT15",1
GO:0046530,"GO:0046530","photoreceptor cell differentiation","1/53","58/14515",0.191509999736807,0.348860069485387,0.299282691913548,"IFT20",1
GO:0051148,"GO:0051148","negative regulation of muscle cell differentiation","1/53","58/14515",0.191509999736807,0.348860069485387,0.299282691913548,"XBP1",1
GO:0070050,"GO:0070050","neuron cellular homeostasis","1/53","58/14515",0.191509999736807,0.348860069485387,0.299282691913548,"MAP1A",1
GO:1903078,"GO:1903078","positive regulation of protein localization to plasma membrane","1/53","58/14515",0.191509999736807,0.348860069485387,0.299282691913548,"CIB1",1
GO:2000401,"GO:2000401","regulation of lymphocyte migration","1/53","58/14515",0.191509999736807,0.348860069485387,0.299282691913548,"PYCARD",1
GO:0071216,"GO:0071216","cellular response to biotic stimulus","2/53","220/14515",0.191705086326564,0.348860069485387,0.299282691913548,"PYCARD/XBP1",2
GO:0014706,"GO:0014706","striated muscle tissue development","2/53","221/14515",0.193028627678706,0.349956853325346,0.300223609057074,"CALR/IFT20",2
GO:0007015,"GO:0007015","actin filament organization","3/53","416/14515",0.193892482164761,0.349956853325346,0.300223609057074,"PYCARD/TRIOBP/EMP2",3
GO:0001738,"GO:0001738","morphogenesis of a polarized epithelium","1/53","59/14515",0.194473959757139,0.349956853325346,0.300223609057074,"IFT20",1
GO:0009988,"GO:0009988","cell-cell recognition","1/53","59/14515",0.194473959757139,0.349956853325346,0.300223609057074,"CCT3",1
GO:0032722,"GO:0032722","positive regulation of chemokine production","1/53","59/14515",0.194473959757139,0.349956853325346,0.300223609057074,"PYCARD",1
GO:0035195,"GO:0035195","miRNA-mediated post-transcriptional gene silencing","1/53","59/14515",0.194473959757139,0.349956853325346,0.300223609057074,"NEAT1",1
GO:0043462,"GO:0043462","regulation of ATP-dependent activity","1/53","59/14515",0.194473959757139,0.349956853325346,0.300223609057074,"AHSA1",1
GO:0070059,"GO:0070059","intrinsic apoptotic signaling pathway in response to endoplasmic reticulum stress","1/53","59/14515",0.194473959757139,0.349956853325346,0.300223609057074,"XBP1",1
GO:2000630,"GO:2000630","positive regulation of miRNA metabolic process","1/53","59/14515",0.194473959757139,0.349956853325346,0.300223609057074,"NEAT1",1
GO:1903131,"GO:1903131","mononuclear cell differentiation","3/53","419/14515",0.196689511191099,0.351357690582416,0.301425369825645,"XBP1/KLF6/TUSC2",3
GO:0051222,"GO:0051222","positive regulation of protein transport","2/53","224/14515",0.197006780832204,0.351357690582416,0.301425369825645,"SRI/PPID",2
GO:0017156,"GO:0017156","calcium-ion regulated exocytosis","1/53","60/14515",0.19742725805078,0.351357690582416,0.301425369825645,"SYT5",1
GO:0032410,"GO:0032410","negative regulation of transporter activity","1/53","60/14515",0.19742725805078,0.351357690582416,0.301425369825645,"SRI",1
GO:0035904,"GO:0035904","aorta development","1/53","60/14515",0.19742725805078,0.351357690582416,0.301425369825645,"HES1",1
GO:0044380,"GO:0044380","protein localization to cytoskeleton","1/53","60/14515",0.19742725805078,0.351357690582416,0.301425369825645,"MAP1A",1
GO:0051145,"GO:0051145","smooth muscle cell differentiation","1/53","60/14515",0.19742725805078,0.351357690582416,0.301425369825645,"HES1",1
GO:0072678,"GO:0072678","T cell migration","1/53","60/14515",0.19742725805078,0.351357690582416,0.301425369825645,"PYCARD",1
GO:0141060,"GO:0141060","disruption of anatomical structure in another organism","1/53","60/14515",0.19742725805078,0.351357690582416,0.301425369825645,"TUSC2",1
GO:0002067,"GO:0002067","glandular epithelial cell differentiation","1/53","61/14515",0.200369932234337,0.353136826022697,0.302951667875839,"HES1",1
GO:0002637,"GO:0002637","regulation of immunoglobulin production","1/53","61/14515",0.200369932234337,0.353136826022697,0.302951667875839,"XBP1",1
GO:0006611,"GO:0006611","protein export from nucleus","1/53","61/14515",0.200369932234337,0.353136826022697,0.302951667875839,"CALR",1
GO:0045600,"GO:0045600","positive regulation of fat cell differentiation","1/53","61/14515",0.200369932234337,0.353136826022697,0.302951667875839,"XBP1",1
GO:0048524,"GO:0048524","positive regulation of viral process","1/53","61/14515",0.200369932234337,0.353136826022697,0.302951667875839,"PPID",1
GO:0051937,"GO:0051937","catecholamine transport","1/53","61/14515",0.200369932234337,0.353136826022697,0.302951667875839,"SYT5",1
GO:0090559,"GO:0090559","regulation of membrane permeability","1/53","61/14515",0.200369932234337,0.353136826022697,0.302951667875839,"CHCHD10",1
GO:1904356,"GO:1904356","regulation of telomere maintenance via telomere lengthening","1/53","61/14515",0.200369932234337,0.353136826022697,0.302951667875839,"CCT3",1
GO:0048762,"GO:0048762","mesenchymal cell differentiation","2/53","228/14515",0.202327583468609,0.354863309460863,0.304432796431711,"HES1/EMP2",2
GO:0050708,"GO:0050708","regulation of protein secretion","2/53","228/14515",0.202327583468609,0.354863309460863,0.304432796431711,"SRI/PPID",2
GO:0002931,"GO:0002931","response to ischemia","1/53","62/14515",0.203302019794291,0.354863309460863,0.304432796431711,"CIB1",1
GO:0032091,"GO:0032091","negative regulation of protein binding","1/53","62/14515",0.203302019794291,0.354863309460863,0.304432796431711,"SLPI",1
GO:0043954,"GO:0043954","cellular component maintenance","1/53","62/14515",0.203302019794291,0.354863309460863,0.304432796431711,"CHCHD10",1
GO:0051445,"GO:0051445","regulation of meiotic cell cycle","1/53","62/14515",0.203302019794291,0.354863309460863,0.304432796431711,"CALR",1
GO:0060675,"GO:0060675","ureteric bud morphogenesis","1/53","62/14515",0.203302019794291,0.354863309460863,0.304432796431711,"HES1",1
GO:1901019,"GO:1901019","regulation of calcium ion transmembrane transporter activity","1/53","62/14515",0.203302019794291,0.354863309460863,0.304432796431711,"SRI",1
GO:0071695,"GO:0071695","anatomical structure maturation","2/53","229/14515",0.20366057750318,0.355062925287319,0.304604044353488,"HES1/TUSC2",2
GO:0007218,"GO:0007218","neuropeptide signaling pathway","1/53","63/14515",0.206223558087441,0.356298626955697,0.305664137365164,"PCSK1N",1
GO:0032507,"GO:0032507","maintenance of protein location in cell","1/53","63/14515",0.206223558087441,0.356298626955697,0.305664137365164,"CHCHD10",1
GO:0032835,"GO:0032835","glomerulus development","1/53","63/14515",0.206223558087441,0.356298626955697,0.305664137365164,"HES1",1
GO:0035019,"GO:0035019","somatic stem cell population maintenance","1/53","63/14515",0.206223558087441,0.356298626955697,0.305664137365164,"HES1",1
GO:0051881,"GO:0051881","regulation of mitochondrial membrane potential","1/53","63/14515",0.206223558087441,0.356298626955697,0.305664137365164,"TUSC2",1
GO:0072171,"GO:0072171","mesonephric tubule morphogenesis","1/53","63/14515",0.206223558087441,0.356298626955697,0.305664137365164,"HES1",1
GO:1903051,"GO:1903051","negative regulation of proteolysis involved in protein catabolic process","1/53","63/14515",0.206223558087441,0.356298626955697,0.305664137365164,"MAP1A",1
GO:0045860,"GO:0045860","positive regulation of protein kinase activity","2/53","231/14515",0.206329741331979,0.356298626955697,0.305664137365164,"CIB1/EMP2",2
GO:0021536,"GO:0021536","diencephalon development","1/53","64/14515",0.209134584341341,0.35816452960225,0.307264871916793,"HES1",1
GO:0031016,"GO:0031016","pancreas development","1/53","64/14515",0.209134584341341,0.35816452960225,0.307264871916793,"HES1",1
GO:0032922,"GO:0032922","circadian regulation of gene expression","1/53","64/14515",0.209134584341341,0.35816452960225,0.307264871916793,"ID1",1
GO:0042267,"GO:0042267","natural killer cell mediated cytotoxicity","1/53","64/14515",0.209134584341341,0.35816452960225,0.307264871916793,"TUBB4B",1
GO:0042509,"GO:0042509","regulation of tyrosine phosphorylation of STAT protein","1/53","64/14515",0.209134584341341,0.35816452960225,0.307264871916793,"HES1",1
GO:0060411,"GO:0060411","cardiac septum morphogenesis","1/53","64/14515",0.209134584341341,0.35816452960225,0.307264871916793,"HES1",1
GO:0170041,"GO:0170041","non-proteinogenic amino acid metabolic process","1/53","64/14515",0.209134584341341,0.35816452960225,0.307264871916793,"P4HTM",1
GO:0042113,"GO:0042113","B cell activation","2/53","234/14515",0.210341054780184,0.359806933706338,0.30867386986318,"XBP1/KLF6",2
GO:0006919,"GO:0006919","activation of cysteine-type endopeptidase activity involved in apoptotic process","1/53","65/14515",0.212035135654739,0.36058372776841,0.309340271776997,"PYCARD",1
GO:0014015,"GO:0014015","positive regulation of gliogenesis","1/53","65/14515",0.212035135654739,0.36058372776841,0.309340271776997,"HES1",1
GO:0032729,"GO:0032729","positive regulation of type II interferon production","1/53","65/14515",0.212035135654739,0.36058372776841,0.309340271776997,"PYCARD",1
GO:0033143,"GO:0033143","regulation of intracellular steroid hormone receptor signaling pathway","1/53","65/14515",0.212035135654739,0.36058372776841,0.309340271776997,"CALR",1
GO:2000242,"GO:2000242","negative regulation of reproductive process","1/53","65/14515",0.212035135654739,0.36058372776841,0.309340271776997,"CALR",1
GO:0110053,"GO:0110053","regulation of actin filament organization","2/53","237/14515",0.214360863394295,0.364112961887039,0.312367957602361,"PYCARD/TRIOBP",2
GO:0003143,"GO:0003143","embryonic heart tube morphogenesis","1/53","66/14515",0.214925248998012,0.364645638323349,0.312824934057169,"HES1",1
GO:0032886,"GO:0032886","regulation of microtubule-based process","2/53","238/14515",0.215702575115005,0.365537930323097,0.313590420207681,"MAP1A/CIB1",2
GO:0003007,"GO:0003007","heart morphogenesis","2/53","239/14515",0.217045135009202,0.365691008781273,0.313721744303054,"HES1/EMP2",2
GO:0007611,"GO:0007611","learning or memory","2/53","239/14515",0.217045135009202,0.365691008781273,0.313721744303054,"MAP1A/IFT20",2
GO:0002228,"GO:0002228","natural killer cell mediated immunity","1/53","67/14515",0.217804961213605,0.365691008781273,0.313721744303054,"TUBB4B",1
GO:0003281,"GO:0003281","ventricular septum development","1/53","67/14515",0.217804961213605,0.365691008781273,0.313721744303054,"HES1",1
GO:0007004,"GO:0007004","telomere maintenance via telomerase","1/53","67/14515",0.217804961213605,0.365691008781273,0.313721744303054,"CCT3",1
GO:0007260,"GO:0007260","tyrosine phosphorylation of STAT protein","1/53","67/14515",0.217804961213605,0.365691008781273,0.313721744303054,"HES1",1
GO:0055117,"GO:0055117","regulation of cardiac muscle contraction","1/53","67/14515",0.217804961213605,0.365691008781273,0.313721744303054,"SRI",1
GO:0070527,"GO:0070527","platelet aggregation","1/53","67/14515",0.217804961213605,0.365691008781273,0.313721744303054,"HSPB1",1
GO:0009165,"GO:0009165","nucleotide biosynthetic process","2/53","241/14515",0.219732705400718,0.368077596374014,0.315769167960042,"AK1/NME5",2
GO:0070372,"GO:0070372","regulation of ERK1 and ERK2 cascade","2/53","241/14515",0.219732705400718,0.368077596374014,0.315769167960042,"PYCARD/CIB1",2
GO:0003407,"GO:0003407","neural retina development","1/53","68/14515",0.220674309016463,0.368381682330582,0.316030039500282,"HES1",1
GO:0045685,"GO:0045685","regulation of glial cell differentiation","1/53","68/14515",0.220674309016463,0.368381682330582,0.316030039500282,"HES1",1
GO:1904427,"GO:1904427","positive regulation of calcium ion transmembrane transport","1/53","68/14515",0.220674309016463,0.368381682330582,0.316030039500282,"SRI",1
GO:1901293,"GO:1901293","nucleoside phosphate biosynthetic process","2/53","243/14515",0.222423388270875,0.368918797228087,0.316490823655457,"AK1/NME5",2
GO:0006278,"GO:0006278","RNA-templated DNA biosynthetic process","1/53","69/14515",0.22353332899446,0.368918797228087,0.316490823655457,"CCT3",1
GO:0006406,"GO:0006406","mRNA export from nucleus","1/53","69/14515",0.22353332899446,0.368918797228087,0.316490823655457,"NEAT1",1
GO:0048488,"GO:0048488","synaptic vesicle endocytosis","1/53","69/14515",0.22353332899446,0.368918797228087,0.316490823655457,"SYT5",1
GO:0051101,"GO:0051101","regulation of DNA binding","1/53","69/14515",0.22353332899446,0.368918797228087,0.316490823655457,"HES1",1
GO:0070509,"GO:0070509","calcium ion import","1/53","69/14515",0.22353332899446,0.368918797228087,0.316490823655457,"HES1",1
GO:1903036,"GO:1903036","positive regulation of response to wounding","1/53","69/14515",0.22353332899446,0.368918797228087,0.316490823655457,"XBP1",1
GO:1904063,"GO:1904063","negative regulation of cation transmembrane transport","1/53","69/14515",0.22353332899446,0.368918797228087,0.316490823655457,"SRI",1
GO:1904377,"GO:1904377","positive regulation of protein localization to cell periphery","1/53","69/14515",0.22353332899446,0.368918797228087,0.316490823655457,"CIB1",1
GO:2000573,"GO:2000573","positive regulation of DNA biosynthetic process","1/53","69/14515",0.22353332899446,0.368918797228087,0.316490823655457,"CCT3",1
GO:0015844,"GO:0015844","monoamine transport","1/53","70/14515",0.226382057608837,0.371511864292606,0.31871538346973,"SYT5",1
GO:0032088,"GO:0032088","negative regulation of NF-kappaB transcription factor activity","1/53","70/14515",0.226382057608837,0.371511864292606,0.31871538346973,"PYCARD",1
GO:0032206,"GO:0032206","positive regulation of telomere maintenance","1/53","70/14515",0.226382057608837,0.371511864292606,0.31871538346973,"CCT3",1
GO:0048844,"GO:0048844","artery morphogenesis","1/53","70/14515",0.226382057608837,0.371511864292606,0.31871538346973,"HES1",1
GO:0140238,"GO:0140238","presynaptic endocytosis","1/53","70/14515",0.226382057608837,0.371511864292606,0.31871538346973,"SYT5",1
GO:0034976,"GO:0034976","response to endoplasmic reticulum stress","2/53","248/14515",0.229162511923656,0.373639744794829,0.320540865548304,"XBP1/CALR",2
GO:0030968,"GO:0030968","endoplasmic reticulum unfolded protein response","1/53","71/14515",0.229220531194627,0.373639744794829,0.320540865548304,"XBP1",1
GO:0032272,"GO:0032272","negative regulation of protein polymerization","1/53","71/14515",0.229220531194627,0.373639744794829,0.320540865548304,"TRIOBP",1
GO:0045638,"GO:0045638","negative regulation of myeloid cell differentiation","1/53","71/14515",0.229220531194627,0.373639744794829,0.320540865548304,"CIB1",1
GO:0050830,"GO:0050830","defense response to Gram-positive bacterium","1/53","71/14515",0.229220531194627,0.373639744794829,0.320540865548304,"PYCARD",1
GO:0097009,"GO:0097009","energy homeostasis","1/53","71/14515",0.229220531194627,0.373639744794829,0.320540865548304,"PCSK1N",1
GO:0002720,"GO:0002720","positive regulation of cytokine production involved in immune response","1/53","72/14515",0.232048785961082,0.374471625735198,0.321254525806277,"PYCARD",1
GO:0009123,"GO:0009123","nucleoside monophosphate metabolic process","1/53","72/14515",0.232048785961082,0.374471625735198,0.321254525806277,"AK1",1
GO:0032677,"GO:0032677","regulation of interleukin-8 production","1/53","72/14515",0.232048785961082,0.374471625735198,0.321254525806277,"PYCARD",1
GO:0035082,"GO:0035082","axoneme assembly","1/53","72/14515",0.232048785961082,0.374471625735198,0.321254525806277,"ZMYND10",1
GO:0035194,"GO:0035194","regulatory ncRNA-mediated post-transcriptional gene silencing","1/53","72/14515",0.232048785961082,0.374471625735198,0.321254525806277,"NEAT1",1
GO:0051153,"GO:0051153","regulation of striated muscle cell differentiation","1/53","72/14515",0.232048785961082,0.374471625735198,0.321254525806277,"XBP1",1
GO:0051279,"GO:0051279","regulation of release of sequestered calcium ion into cytosol","1/53","72/14515",0.232048785961082,0.374471625735198,0.321254525806277,"SRI",1
GO:0070098,"GO:0070098","chemokine-mediated signaling pathway","1/53","72/14515",0.232048785961082,0.374471625735198,0.321254525806277,"CIB1",1
GO:0072078,"GO:0072078","nephron tubule morphogenesis","1/53","72/14515",0.232048785961082,0.374471625735198,0.321254525806277,"HES1",1
GO:0002366,"GO:0002366","leukocyte activation involved in immune response","2/53","251/14515",0.23321360351494,0.375934123626079,0.322509184461669,"PYCARD/XBP1",2
GO:0002449,"GO:0002449","lymphocyte mediated immunity","2/53","252/14515",0.234565104874386,0.376097369515993,0.322649231069609,"TUBB4B/EMP2",2
GO:0006874,"GO:0006874","intracellular calcium ion homeostasis","2/53","252/14515",0.234565104874386,0.376097369515993,0.322649231069609,"SRI/CALR",2
GO:0032637,"GO:0032637","interleukin-8 production","1/53","73/14515",0.234866857992105,0.376097369515993,0.322649231069609,"PYCARD",1
GO:0050871,"GO:0050871","positive regulation of B cell activation","1/53","73/14515",0.234866857992105,0.376097369515993,0.322649231069609,"XBP1",1
GO:0071230,"GO:0071230","cellular response to amino acid stimulus","1/53","73/14515",0.234866857992105,0.376097369515993,0.322649231069609,"XBP1",1
GO:0086003,"GO:0086003","cardiac muscle cell contraction","1/53","73/14515",0.234866857992105,0.376097369515993,0.322649231069609,"SRI",1
GO:0001818,"GO:0001818","negative regulation of cytokine production","2/53","254/14515",0.2372696841764,0.376447859303549,0.32294991187628,"PYCARD/TUSC2",2
GO:0002263,"GO:0002263","cell activation involved in immune response","2/53","254/14515",0.2372696841764,0.376447859303549,0.32294991187628,"PYCARD/XBP1",2
GO:0000079,"GO:0000079","regulation of cyclin-dependent protein serine/threonine kinase activity","1/53","74/14515",0.23767478324667,0.376447859303549,0.32294991187628,"CCNO",1
GO:0001570,"GO:0001570","vasculogenesis","1/53","74/14515",0.23767478324667,0.376447859303549,0.32294991187628,"EMP2",1
GO:0003151,"GO:0003151","outflow tract morphogenesis","1/53","74/14515",0.23767478324667,0.376447859303549,0.32294991187628,"HES1",1
GO:0014032,"GO:0014032","neural crest cell development","1/53","74/14515",0.23767478324667,0.376447859303549,0.32294991187628,"HES1",1
GO:0032024,"GO:0032024","positive regulation of insulin secretion","1/53","74/14515",0.23767478324667,0.376447859303549,0.32294991187628,"SRI",1
GO:0072088,"GO:0072088","nephron epithelium morphogenesis","1/53","74/14515",0.23767478324667,0.376447859303549,0.32294991187628,"HES1",1
GO:1903533,"GO:1903533","regulation of protein targeting","1/53","74/14515",0.23767478324667,0.376447859303549,0.32294991187628,"CIB1",1
GO:2000243,"GO:2000243","positive regulation of reproductive process","1/53","74/14515",0.23767478324667,0.376447859303549,0.32294991187628,"CIB1",1
GO:1903532,"GO:1903532","positive regulation of secretion by cell","2/53","255/14515",0.238622719403954,0.377538013072198,0.323885141164522,"SRI/PPID",2
GO:0048562,"GO:0048562","embryonic organ morphogenesis","2/53","256/14515",0.239976223444446,0.378815987921066,0.324981499809211,"HES1/TRIOBP",2
GO:0002312,"GO:0002312","B cell activation involved in immune response","1/53","75/14515",0.240472597559246,0.378815987921066,0.324981499809211,"XBP1",1
GO:0042632,"GO:0042632","cholesterol homeostasis","1/53","75/14515",0.240472597559246,0.378815987921066,0.324981499809211,"XBP1",1
GO:0048708,"GO:0048708","astrocyte differentiation","1/53","75/14515",0.240472597559246,0.378815987921066,0.324981499809211,"HES1",1
GO:0010035,"GO:0010035","response to inorganic substance","3/53","466/14515",0.241699945584827,0.380337360260107,0.32628666611759,"MT1X/SYT5/CALR",3
GO:0051952,"GO:0051952","regulation of amine transport","1/53","76/14515",0.243260336640227,0.380732539800743,0.326625685704685,"SYT5",1
GO:0055092,"GO:0055092","sterol homeostasis","1/53","76/14515",0.243260336640227,0.380732539800743,0.326625685704685,"XBP1",1
GO:0061333,"GO:0061333","renal tubule morphogenesis","1/53","76/14515",0.243260336640227,0.380732539800743,0.326625685704685,"HES1",1
GO:0072028,"GO:0072028","nephron morphogenesis","1/53","76/14515",0.243260336640227,0.380732539800743,0.326625685704685,"HES1",1
GO:1901657,"GO:1901657","glycosyl compound metabolic process","1/53","76/14515",0.243260336640227,0.380732539800743,0.326625685704685,"NME5",1
GO:0030100,"GO:0030100","regulation of endocytosis","2/53","259/14515",0.244039339142642,0.381411123630246,0.327207834287874,"PYCARD/CALR",2
GO:0043122,"GO:0043122","regulation of canonical NF-kappaB signal transduction","2/53","260/14515",0.245394509838163,0.381411123630246,0.327207834287874,"HSPB1/PYCARD",2
GO:0006970,"GO:0006970","response to osmotic stress","1/53","77/14515",0.246038036076343,0.381411123630246,0.327207834287874,"PYCARD",1
GO:0032147,"GO:0032147","activation of protein kinase activity","1/53","77/14515",0.246038036076343,0.381411123630246,0.327207834287874,"EMP2",1
GO:0034766,"GO:0034766","negative regulation of monoatomic ion transmembrane transport","1/53","77/14515",0.246038036076343,0.381411123630246,0.327207834287874,"SRI",1
GO:0072332,"GO:0072332","intrinsic apoptotic signaling pathway by p53 class mediator","1/53","77/14515",0.246038036076343,0.381411123630246,0.327207834287874,"PYCARD",1
GO:1904029,"GO:1904029","regulation of cyclin-dependent protein kinase activity","1/53","77/14515",0.246038036076343,0.381411123630246,0.327207834287874,"CCNO",1
GO:2000736,"GO:2000736","regulation of stem cell differentiation","1/53","77/14515",0.246038036076343,0.381411123630246,0.327207834287874,"HES1",1
GO:0060627,"GO:0060627","regulation of vesicle-mediated transport","3/53","473/14515",0.248562234170016,0.381411123630246,0.327207834287874,"SYT5/PYCARD/CALR",3
GO:0007589,"GO:0007589","body fluid secretion","1/53","78/14515",0.248805731331084,0.381411123630246,0.327207834287874,"XBP1",1
GO:0009206,"GO:0009206","purine ribonucleoside triphosphate biosynthetic process","1/53","78/14515",0.248805731331084,0.381411123630246,0.327207834287874,"NME5",1
GO:0032642,"GO:0032642","regulation of chemokine production","1/53","78/14515",0.248805731331084,0.381411123630246,0.327207834287874,"PYCARD",1
GO:0035050,"GO:0035050","embryonic heart tube development","1/53","78/14515",0.248805731331084,0.381411123630246,0.327207834287874,"HES1",1
GO:0045104,"GO:0045104","intermediate filament cytoskeleton organization","1/53","78/14515",0.248805731331084,0.381411123630246,0.327207834287874,"KRT15",1
GO:1905897,"GO:1905897","regulation of response to endoplasmic reticulum stress","1/53","78/14515",0.248805731331084,0.381411123630246,0.327207834287874,"XBP1",1
GO:0070371,"GO:0070371","ERK1 and ERK2 cascade","2/53","264/14515",0.250818642463042,0.381411123630246,0.327207834287874,"PYCARD/CIB1",2
GO:0001656,"GO:0001656","metanephros development","1/53","79/14515",0.251563457745121,0.381411123630246,0.327207834287874,"HES1",1
GO:0002532,"GO:0002532","production of molecular mediator involved in inflammatory response","1/53","79/14515",0.251563457745121,0.381411123630246,0.327207834287874,"PYCARD",1
GO:0002690,"GO:0002690","positive regulation of leukocyte chemotaxis","1/53","79/14515",0.251563457745121,0.381411123630246,0.327207834287874,"CALR",1
GO:0006446,"GO:0006446","regulation of translational initiation","1/53","79/14515",0.251563457745121,0.381411123630246,0.327207834287874,"HSPB1",1
GO:0008593,"GO:0008593","regulation of Notch signaling pathway","1/53","79/14515",0.251563457745121,0.381411123630246,0.327207834287874,"HES1",1
GO:0009145,"GO:0009145","purine nucleoside triphosphate biosynthetic process","1/53","79/14515",0.251563457745121,0.381411123630246,0.327207834287874,"NME5",1
GO:0010833,"GO:0010833","telomere maintenance via telomere lengthening","1/53","79/14515",0.251563457745121,0.381411123630246,0.327207834287874,"CCT3",1
GO:0016441,"GO:0016441","post-transcriptional gene silencing","1/53","79/14515",0.251563457745121,0.381411123630246,0.327207834287874,"NEAT1",1
GO:0032602,"GO:0032602","chemokine production","1/53","79/14515",0.251563457745121,0.381411123630246,0.327207834287874,"PYCARD",1
GO:0033627,"GO:0033627","cell adhesion mediated by integrin","1/53","79/14515",0.251563457745121,0.381411123630246,0.327207834287874,"CIB1",1
GO:0045103,"GO:0045103","intermediate filament-based process","1/53","79/14515",0.251563457745121,0.381411123630246,0.327207834287874,"KRT15",1
GO:0046425,"GO:0046425","regulation of receptor signaling pathway via JAK-STAT","1/53","79/14515",0.251563457745121,0.381411123630246,0.327207834287874,"HES1",1
GO:1990868,"GO:1990868","response to chemokine","1/53","79/14515",0.251563457745121,0.381411123630246,0.327207834287874,"CIB1",1
GO:1990869,"GO:1990869","cellular response to chemokine","1/53","79/14515",0.251563457745121,0.381411123630246,0.327207834287874,"CIB1",1
GO:0036465,"GO:0036465","synaptic vesicle recycling","1/53","80/14515",0.254311250536719,0.3830221265785,0.328589893575272,"SYT5",1
GO:0043279,"GO:0043279","response to alkaloid","1/53","80/14515",0.254311250536719,0.3830221265785,0.328589893575272,"HES1",1
GO:0048864,"GO:0048864","stem cell development","1/53","80/14515",0.254311250536719,0.3830221265785,0.328589893575272,"HES1",1
GO:0071229,"GO:0071229","cellular response to acid chemical","1/53","80/14515",0.254311250536719,0.3830221265785,0.328589893575272,"XBP1",1
GO:0072527,"GO:0072527","pyrimidine-containing compound metabolic process","1/53","80/14515",0.254311250536719,0.3830221265785,0.328589893575272,"NME5",1
GO:2000628,"GO:2000628","regulation of miRNA metabolic process","1/53","80/14515",0.254311250536719,0.3830221265785,0.328589893575272,"NEAT1",1
GO:0022411,"GO:0022411","cellular component disassembly","3/53","479/14515",0.25446999606247,0.3830221265785,0.328589893575272,"MAP1A/TRIOBP/CIB1",3
GO:0044403,"GO:0044403","biological process involved in symbiotic interaction","2/53","267/14515",0.254889803525637,0.383257264039582,0.328791615063277,"PPID/TUSC2",2
GO:0030901,"GO:0030901","midbrain development","1/53","81/14515",0.257049144802154,0.385308718084878,0.330551531839991,"HES1",1
GO:0050848,"GO:0050848","regulation of calcium-mediated signaling","1/53","81/14515",0.257049144802154,0.385308718084878,0.330551531839991,"CIB1",1
GO:0071277,"GO:0071277","cellular response to calcium ion","1/53","81/14515",0.257049144802154,0.385308718084878,0.330551531839991,"SYT5",1
GO:1903530,"GO:1903530","regulation of secretion by cell","3/53","483/14515",0.258420761749214,0.386965795657422,0.331973117971509,"SYT5/SRI/PPID",3
GO:0060326,"GO:0060326","cell chemotaxis","2/53","270/14515",0.258962999217236,0.387004111885705,0.332005988984696,"HSPB1/CALR",2
GO:0001892,"GO:0001892","embryonic placenta development","1/53","82/14515",0.259777175516127,0.387004111885705,0.332005988984696,"HES1",1
GO:0003073,"GO:0003073","regulation of systemic arterial blood pressure","1/53","82/14515",0.259777175516127,0.387004111885705,0.332005988984696,"EMP2",1
GO:0006942,"GO:0006942","regulation of striated muscle contraction","1/53","82/14515",0.259777175516127,0.387004111885705,0.332005988984696,"SRI",1
GO:0045995,"GO:0045995","regulation of embryonic development","1/53","82/14515",0.259777175516127,0.387004111885705,0.332005988984696,"HES1",1
GO:0050890,"GO:0050890","cognition","2/53","272/14515",0.261679336677356,0.389438849057192,0.33409471956329,"MAP1A/IFT20",2
GO:0034620,"GO:0034620","cellular response to unfolded protein","1/53","83/14515",0.262495377532176,0.389457427481412,0.334110657761148,"XBP1",1
GO:0045185,"GO:0045185","maintenance of protein location","1/53","83/14515",0.262495377532176,0.389457427481412,0.334110657761148,"CHCHD10",1
GO:0048525,"GO:0048525","negative regulation of viral process","1/53","83/14515",0.262495377532176,0.389457427481412,0.334110657761148,"SLPI",1
GO:0010608,"GO:0010608","post-transcriptional regulation of gene expression","3/53","488/14515",0.263372055111521,0.390359804416057,0.334884795651218,"HSPB1/NEAT1/CALR",3
GO:0033674,"GO:0033674","positive regulation of kinase activity","2/53","274/14515",0.264396196472424,0.391081444460258,0.335503881622678,"CIB1/EMP2",2
GO:0009201,"GO:0009201","ribonucleoside triphosphate biosynthetic process","1/53","84/14515",0.265203785583091,0.391081444460258,0.335503881622678,"NME5",1
GO:0015837,"GO:0015837","amine transport","1/53","84/14515",0.265203785583091,0.391081444460258,0.335503881622678,"SYT5",1
GO:0021675,"GO:0021675","nerve development","1/53","84/14515",0.265203785583091,0.391081444460258,0.335503881622678,"HES1",1
GO:0106027,"GO:0106027","neuron projection organization","1/53","84/14515",0.265203785583091,0.391081444460258,0.335503881622678,"MAP1A",1
GO:0055074,"GO:0055074","calcium ion homeostasis","2/53","276/14515",0.267113429580626,0.393100128148006,0.337235685119371,"SRI/CALR",2
GO:0070588,"GO:0070588","calcium ion transmembrane transport","2/53","276/14515",0.267113429580626,0.393100128148006,0.337235685119371,"SRI/ORAI2",2
GO:1904892,"GO:1904892","regulation of receptor signaling pathway via STAT","1/53","85/14515",0.267902434281316,0.393862628356961,0.337889824515311,"HES1",1
GO:0010498,"GO:0010498","proteasomal protein catabolic process","3/53","493/14515",0.268336633741209,0.394102490363351,0.338095599131667,"MAP1A/XBP1/CALR",3
GO:0014033,"GO:0014033","neural crest cell differentiation","1/53","86/14515",0.270591358119368,0.396612736598349,0.340249107991778,"HES1",1
GO:0034644,"GO:0034644","cellular response to UV","1/53","86/14515",0.270591358119368,0.396612736598349,0.340249107991778,"PPID",1
GO:0007423,"GO:0007423","sensory organ development","3/53","496/14515",0.271321326829473,0.397282184501565,0.340823418978031,"HES1/TRIOBP/IFT20",3
GO:0016079,"GO:0016079","synaptic vesicle exocytosis","1/53","87/14515",0.273270591470236,0.398531033097014,0.341894790574069,"SYT5",1
GO:0019730,"GO:0019730","antimicrobial humoral response","1/53","87/14515",0.273270591470236,0.398531033097014,0.341894790574069,"SLPI",1
GO:0042472,"GO:0042472","inner ear morphogenesis","1/53","87/14515",0.273270591470236,0.398531033097014,0.341894790574069,"TRIOBP",1
GO:0061337,"GO:0061337","cardiac conduction","1/53","87/14515",0.273270591470236,0.398531033097014,0.341894790574069,"SRI",1
GO:0007249,"GO:0007249","canonical NF-kappaB signal transduction","2/53","282/14515",0.275265909387382,0.400416172781086,0.34351202833967,"HSPB1/PYCARD",2
GO:0062197,"GO:0062197","cellular response to chemical stress","2/53","282/14515",0.275265909387382,0.400416172781086,0.34351202833967,"PYCARD/PRDX5",2
GO:0002275,"GO:0002275","myeloid cell activation involved in immune response","1/53","88/14515",0.275940168587791,0.400416172781086,0.34351202833967,"PYCARD",1
GO:0006405,"GO:0006405","RNA export from nucleus","1/53","88/14515",0.275940168587791,0.400416172781086,0.34351202833967,"NEAT1",1
GO:0030510,"GO:0030510","regulation of BMP signaling pathway","1/53","88/14515",0.275940168587791,0.400416172781086,0.34351202833967,"HES1",1
GO:0060485,"GO:0060485","mesenchyme development","2/53","283/14515",0.27662458195513,0.401009114818305,0.344020705900015,"HES1/EMP2",2
GO:2001257,"GO:2001257","regulation of cation channel activity","1/53","89/14515",0.278600123607189,0.403470696937104,0.346132466423274,"SRI",1
GO:0019058,"GO:0019058","viral life cycle","2/53","285/14515",0.27934170565307,0.404142129372701,0.346708479915044,"SLPI/PPID",2
GO:0045787,"GO:0045787","positive regulation of cell cycle","2/53","286/14515",0.280700122300227,0.404889320052305,0.347349485457165,"HES1/CALR",2
GO:0000041,"GO:0000041","transition metal ion transport","1/53","90/14515",0.281250490545274,0.404889320052305,0.347349485457165,"FTL",1
GO:0046031,"GO:0046031","ADP metabolic process","1/53","90/14515",0.281250490545274,0.404889320052305,0.347349485457165,"AK1",1
GO:0046785,"GO:0046785","microtubule polymerization","1/53","90/14515",0.281250490545274,0.404889320052305,0.347349485457165,"TPPP3",1
GO:1900182,"GO:1900182","positive regulation of protein localization to nucleus","1/53","90/14515",0.281250490545274,0.404889320052305,0.347349485457165,"CCT3",1
GO:0009416,"GO:0009416","response to light stimulus","2/53","288/14515",0.283416579897901,0.406277514763414,0.348540400343622,"PPID/IFT20",2
GO:0002027,"GO:0002027","regulation of heart rate","1/53","91/14515",0.283891303300983,0.406277514763414,0.348540400343622,"SRI",1
GO:0002377,"GO:0002377","immunoglobulin production","1/53","91/14515",0.283891303300983,0.406277514763414,0.348540400343622,"XBP1",1
GO:0034109,"GO:0034109","homotypic cell-cell adhesion","1/53","91/14515",0.283891303300983,0.406277514763414,0.348540400343622,"HSPB1",1
GO:0048709,"GO:0048709","oligodendrocyte differentiation","1/53","91/14515",0.283891303300983,0.406277514763414,0.348540400343622,"HES1",1
GO:0090277,"GO:0090277","positive regulation of peptide hormone secretion","1/53","91/14515",0.283891303300983,0.406277514763414,0.348540400343622,"SRI",1
GO:0001657,"GO:0001657","ureteric bud development","1/53","92/14515",0.286522595655742,0.406839701253368,0.349022693104496,"HES1",1
GO:0009408,"GO:0009408","response to heat","1/53","92/14515",0.286522595655742,0.406839701253368,0.349022693104496,"HSPB1",1
GO:0010586,"GO:0010586","miRNA metabolic process","1/53","92/14515",0.286522595655742,0.406839701253368,0.349022693104496,"NEAT1",1
GO:0048534,"GO:0048534","hematopoietic or lymphoid organ development","1/53","92/14515",0.286522595655742,0.406839701253368,0.349022693104496,"HES1",1
GO:0060993,"GO:0060993","kidney morphogenesis","1/53","92/14515",0.286522595655742,0.406839701253368,0.349022693104496,"HES1",1
GO:0072080,"GO:0072080","nephron tubule development","1/53","92/14515",0.286522595655742,0.406839701253368,0.349022693104496,"HES1",1
GO:0090100,"GO:0090100","positive regulation of transmembrane receptor protein serine/threonine kinase signaling pathway","1/53","92/14515",0.286522595655742,0.406839701253368,0.349022693104496,"HES1",1
GO:0090398,"GO:0090398","cellular senescence","1/53","92/14515",0.286522595655742,0.406839701253368,0.349022693104496,"CALR",1
GO:0002793,"GO:0002793","positive regulation of peptide secretion","1/53","93/14515",0.289144401273869,0.409363154286471,0.351187531911582,"SRI",1
GO:0072163,"GO:0072163","mesonephric epithelium development","1/53","93/14515",0.289144401273869,0.409363154286471,0.351187531911582,"HES1",1
GO:0072164,"GO:0072164","mesonephric tubule development","1/53","93/14515",0.289144401273869,0.409363154286471,0.351187531911582,"HES1",1
GO:0001822,"GO:0001822","kidney development","2/53","294/14515",0.291561742744424,0.411858562994289,0.353328311842635,"HES1/IFT20",2
GO:0021700,"GO:0021700","developmental maturation","2/53","294/14515",0.291561742744424,0.411858562994289,0.353328311842635,"HES1/TUSC2",2
GO:0035967,"GO:0035967","cellular response to topologically incorrect protein","1/53","94/14515",0.291756753702969,0.411858562994289,0.353328311842635,"XBP1",1
GO:0014013,"GO:0014013","regulation of gliogenesis","1/53","95/14515",0.294359686374334,0.415129955371757,0.356134798461979,"HES1",1
GO:0001823,"GO:0001823","mesonephros development","1/53","96/14515",0.296953232603332,0.417976766897623,0.358577042477147,"HES1",1
GO:0061326,"GO:0061326","renal tubule development","1/53","96/14515",0.296953232603332,0.417976766897623,0.358577042477147,"HES1",1
GO:0010717,"GO:0010717","regulation of epithelial to mesenchymal transition","1/53","97/14515",0.29953742558981,0.420393259466779,0.360650121239509,"EMP2",1
GO:0034502,"GO:0034502","protein localization to chromosome","1/53","97/14515",0.29953742558981,0.420393259466779,0.360650121239509,"CCT3",1
GO:0051100,"GO:0051100","negative regulation of binding","1/53","97/14515",0.29953742558981,0.420393259466779,0.360650121239509,"SLPI",1
GO:0032956,"GO:0032956","regulation of actin cytoskeleton organization","2/53","301/14515",0.301052753454398,0.422112539559011,0.362125070134966,"PYCARD/TRIOBP",2
GO:0046634,"GO:0046634","regulation of alpha-beta T cell activation","1/53","98/14515",0.302112298418478,0.422376232596603,0.362351289095037,"MAPK8IP1",1
GO:0051928,"GO:0051928","positive regulation of calcium ion transport","1/53","98/14515",0.302112298418478,0.422376232596603,0.362351289095037,"SRI",1
GO:1905477,"GO:1905477","positive regulation of protein localization to membrane","1/53","98/14515",0.302112298418478,0.422376232596603,0.362351289095037,"CIB1",1
GO:0072001,"GO:0072001","renal system development","2/53","303/14515",0.30376145134237,0.424273919550246,0.363979291006329,"HES1/IFT20",2
GO:0003279,"GO:0003279","cardiac septum development","1/53","99/14515",0.304677884059306,0.424331076074934,0.364028324874247,"HES1",1
GO:0032609,"GO:0032609","type II interferon production","1/53","99/14515",0.304677884059306,0.424331076074934,0.364028324874247,"PYCARD",1
GO:0032649,"GO:0032649","regulation of type II interferon production","1/53","99/14515",0.304677884059306,0.424331076074934,0.364028324874247,"PYCARD",1
GO:0141091,"GO:0141091","transforming growth factor beta receptor superfamily signaling pathway","2/53","305/14515",0.306468583167833,0.426258157581054,0.365681544004596,"ID1/HES1",2
GO:0002444,"GO:0002444","myeloid leukocyte mediated immunity","1/53","100/14515",0.307234215367912,0.426258157581054,0.365681544004596,"TUSC2",1
GO:0008630,"GO:0008630","intrinsic apoptotic signaling pathway in response to DNA damage","1/53","100/14515",0.307234215367912,0.426258157581054,0.365681544004596,"PYCARD",1
GO:0072676,"GO:0072676","lymphocyte migration","1/53","100/14515",0.307234215367912,0.426258157581054,0.365681544004596,"PYCARD",1
GO:0033209,"GO:0033209","tumor necrosis factor-mediated signaling pathway","1/53","101/14515",0.309781325085949,0.428973377785685,0.368010897470525,"PYCARD",1
GO:1903076,"GO:1903076","regulation of protein localization to plasma membrane","1/53","101/14515",0.309781325085949,0.428973377785685,0.368010897470525,"CIB1",1
GO:0007517,"GO:0007517","muscle organ development","2/53","308/14515",0.310526083989475,0.42959555292169,0.368544653740826,"XBP1/SRI",2
GO:0007006,"GO:0007006","mitochondrial membrane organization","1/53","102/14515",0.312319245841495,0.429623636190666,0.368568746026163,"CHCHD10",1
GO:0007229,"GO:0007229","integrin-mediated signaling pathway","1/53","102/14515",0.312319245841495,0.429623636190666,0.368568746026163,"EMP2",1
GO:0009135,"GO:0009135","purine nucleoside diphosphate metabolic process","1/53","102/14515",0.312319245841495,0.429623636190666,0.368568746026163,"AK1",1
GO:0009179,"GO:0009179","purine ribonucleoside diphosphate metabolic process","1/53","102/14515",0.312319245841495,0.429623636190666,0.368568746026163,"AK1",1
GO:0043200,"GO:0043200","response to amino acid","1/53","102/14515",0.312319245841495,0.429623636190666,0.368568746026163,"XBP1",1
GO:0060840,"GO:0060840","artery development","1/53","102/14515",0.312319245841495,0.429623636190666,0.368568746026163,"HES1",1
GO:0002456,"GO:0002456","T cell mediated immunity","1/53","103/14515",0.314848010149439,0.431469374889053,0.370152182178765,"EMP2",1
GO:0002718,"GO:0002718","regulation of cytokine production involved in immune response","1/53","103/14515",0.314848010149439,0.431469374889053,0.370152182178765,"PYCARD",1
GO:0032204,"GO:0032204","regulation of telomere maintenance","1/53","103/14515",0.314848010149439,0.431469374889053,0.370152182178765,"CCT3",1
GO:0051702,"GO:0051702","biological process involved in interaction with symbiont","1/53","103/14515",0.314848010149439,0.431469374889053,0.370152182178765,"TUSC2",1
GO:0001676,"GO:0001676","long-chain fatty acid metabolic process","1/53","104/14515",0.317367650411865,0.433288792205494,0.371713037546884,"GPX4",1
GO:0034763,"GO:0034763","negative regulation of transmembrane transport","1/53","104/14515",0.317367650411865,0.433288792205494,0.371713037546884,"SRI",1
GO:0042177,"GO:0042177","negative regulation of protein catabolic process","1/53","104/14515",0.317367650411865,0.433288792205494,0.371713037546884,"MAP1A",1
GO:0051099,"GO:0051099","positive regulation of binding","1/53","104/14515",0.317367650411865,0.433288792205494,0.371713037546884,"HES1",1
GO:0002065,"GO:0002065","columnar/cuboidal epithelial cell differentiation","1/53","105/14515",0.319878198918434,0.435216116608245,0.373366465055216,"HES1",1
GO:0002367,"GO:0002367","cytokine production involved in immune response","1/53","105/14515",0.319878198918434,0.435216116608245,0.373366465055216,"PYCARD",1
GO:0002688,"GO:0002688","regulation of leukocyte chemotaxis","1/53","105/14515",0.319878198918434,0.435216116608245,0.373366465055216,"CALR",1
GO:0009306,"GO:0009306","protein secretion","2/53","315/14515",0.319976635938249,0.435216116608245,0.373366465055216,"SRI/PPID",2
GO:0035592,"GO:0035592","establishment of protein localization to extracellular region","2/53","316/14515",0.321324569985138,0.436037270817865,0.374070922984992,"SRI/PPID",2
GO:0033559,"GO:0033559","unsaturated fatty acid metabolic process","1/53","106/14515",0.322379687846771,0.436037270817865,0.374070922984992,"GPX4",1
GO:0042471,"GO:0042471","ear morphogenesis","1/53","106/14515",0.322379687846771,0.436037270817865,0.374070922984992,"TRIOBP",1
GO:0043280,"GO:0043280","positive regulation of cysteine-type endopeptidase activity involved in apoptotic process","1/53","106/14515",0.322379687846771,0.436037270817865,0.374070922984992,"PYCARD",1
GO:0045582,"GO:0045582","positive regulation of T cell differentiation","1/53","106/14515",0.322379687846771,0.436037270817865,0.374070922984992,"XBP1",1
GO:2001252,"GO:2001252","positive regulation of chromosome organization","1/53","106/14515",0.322379687846771,0.436037270817865,0.374070922984992,"CCT3",1
GO:0002697,"GO:0002697","regulation of immune effector process","2/53","318/14515",0.324018691317274,0.437034487175618,0.374926422430397,"PYCARD/XBP1",2
GO:0006913,"GO:0006913","nucleocytoplasmic transport","2/53","318/14515",0.324018691317274,0.437034487175618,0.374926422430397,"NEAT1/CALR",2
GO:0051169,"GO:0051169","nuclear transport","2/53","318/14515",0.324018691317274,0.437034487175618,0.374926422430397,"NEAT1/CALR",2
GO:0003014,"GO:0003014","renal system process","1/53","107/14515",0.324872149262838,0.437779522732314,0.37556557911952,"EMP2",1
GO:0002821,"GO:0002821","positive regulation of adaptive immune response","1/53","108/14515",0.327355615121324,0.439496827688278,0.377038833570267,"PYCARD",1
GO:0014902,"GO:0014902","myotube differentiation","1/53","108/14515",0.327355615121324,0.439496827688278,0.377038833570267,"XBP1",1
GO:0030317,"GO:0030317","flagellated sperm motility","1/53","108/14515",0.327355615121324,0.439496827688278,0.377038833570267,"DNALI1",1
GO:0097722,"GO:0097722","sperm motility","1/53","108/14515",0.327355615121324,0.439496827688278,0.377038833570267,"DNALI1",1
GO:0050727,"GO:0050727","regulation of inflammatory response","2/53","321/14515",0.328055304229788,0.439634148792973,0.377156639629098,"PYCARD/NEAT1",2
GO:0071692,"GO:0071692","protein localization to extracellular region","2/53","322/14515",0.329399570244832,0.439634148792973,0.377156639629098,"SRI/PPID",2
GO:0000045,"GO:0000045","autophagosome assembly","1/53","109/14515",0.329830117266016,0.439634148792973,0.377156639629098,"IFT20",1
GO:0030518,"GO:0030518","intracellular steroid hormone receptor signaling pathway","1/53","109/14515",0.329830117266016,0.439634148792973,0.377156639629098,"CALR",1
GO:0032479,"GO:0032479","regulation of type I interferon production","1/53","109/14515",0.329830117266016,0.439634148792973,0.377156639629098,"PYCARD",1
GO:0032606,"GO:0032606","type I interferon production","1/53","109/14515",0.329830117266016,0.439634148792973,0.377156639629098,"PYCARD",1
GO:0051209,"GO:0051209","release of sequestered calcium ion into cytosol","1/53","109/14515",0.329830117266016,0.439634148792973,0.377156639629098,"SRI",1
GO:0007178,"GO:0007178","transmembrane receptor protein serine/threonine kinase signaling pathway","2/53","324/14515",0.332086116256658,0.439634148792973,0.377156639629098,"ID1/HES1",2
GO:0006119,"GO:0006119","oxidative phosphorylation","1/53","110/14515",0.332295687430177,0.439634148792973,0.377156639629098,"CHCHD10",1
GO:0007613,"GO:0007613","memory","1/53","110/14515",0.332295687430177,0.439634148792973,0.377156639629098,"MAP1A",1
GO:0046822,"GO:0046822","regulation of nucleocytoplasmic transport","1/53","110/14515",0.332295687430177,0.439634148792973,0.377156639629098,"NEAT1",1
GO:0051283,"GO:0051283","negative regulation of sequestering of calcium ion","1/53","110/14515",0.332295687430177,0.439634148792973,0.377156639629098,"SRI",1
GO:0071482,"GO:0071482","cellular response to light stimulus","1/53","110/14515",0.332295687430177,0.439634148792973,0.377156639629098,"PPID",1
GO:0072009,"GO:0072009","nephron epithelium development","1/53","110/14515",0.332295687430177,0.439634148792973,0.377156639629098,"HES1",1
GO:1990266,"GO:1990266","neutrophil migration","1/53","110/14515",0.332295687430177,0.439634148792973,0.377156639629098,"EMP2",1
GO:2000278,"GO:2000278","regulation of DNA biosynthetic process","1/53","110/14515",0.332295687430177,0.439634148792973,0.377156639629098,"CCT3",1
GO:0030522,"GO:0030522","intracellular receptor signaling pathway","2/53","325/14515",0.333428370409528,0.440331381085789,0.377754786495808,"PYCARD/CALR",2
GO:0031346,"GO:0031346","positive regulation of cell projection organization","2/53","325/14515",0.333428370409528,0.440331381085789,0.377754786495808,"ZMYND10/IFT20",2
GO:0048565,"GO:0048565","digestive tract development","1/53","111/14515",0.334752357236925,0.441278266022202,0.378567107244124,"HES1",1
GO:0051282,"GO:0051282","regulation of sequestering of calcium ion","1/53","111/14515",0.334752357236925,0.441278266022202,0.378567107244124,"SRI",1
GO:0006612,"GO:0006612","protein targeting to membrane","1/53","112/14515",0.337200158199604,0.443299303817563,0.380300930300306,"CIB1",1
GO:0009185,"GO:0009185","ribonucleoside diphosphate metabolic process","1/53","112/14515",0.337200158199604,0.443299303817563,0.380300930300306,"AK1",1
GO:0071902,"GO:0071902","positive regulation of protein serine/threonine kinase activity","1/53","112/14515",0.337200158199604,0.443299303817563,0.380300930300306,"CIB1",1
GO:0001101,"GO:0001101","response to acid chemical","1/53","113/14515",0.339639121722164,0.443697468988344,0.380642511222173,"XBP1",1
GO:0003206,"GO:0003206","cardiac chamber morphogenesis","1/53","113/14515",0.339639121722164,0.443697468988344,0.380642511222173,"HES1",1
GO:0003231,"GO:0003231","cardiac ventricle development","1/53","113/14515",0.339639121722164,0.443697468988344,0.380642511222173,"HES1",1
GO:0022612,"GO:0022612","gland morphogenesis","1/53","113/14515",0.339639121722164,0.443697468988344,0.380642511222173,"XBP1",1
GO:0035270,"GO:0035270","endocrine system development","1/53","113/14515",0.339639121722164,0.443697468988344,0.380642511222173,"HES1",1
GO:0045931,"GO:0045931","positive regulation of mitotic cell cycle","1/53","113/14515",0.339639121722164,0.443697468988344,0.380642511222173,"HES1",1
GO:1904064,"GO:1904064","positive regulation of cation transmembrane transport","1/53","113/14515",0.339639121722164,0.443697468988344,0.380642511222173,"SRI",1
GO:0010959,"GO:0010959","regulation of metal ion transport","2/53","331/14515",0.341466832876077,0.445670906640418,0.382335498710559,"HES1/SRI",2
GO:0050864,"GO:0050864","regulation of B cell activation","1/53","114/14515",0.342069279099523,0.445670906640418,0.382335498710559,"XBP1",1
GO:1903305,"GO:1903305","regulation of regulated secretory pathway","1/53","114/14515",0.342069279099523,0.445670906640418,0.382335498710559,"SYT5",1
GO:0010506,"GO:0010506","regulation of autophagy","2/53","333/14515",0.344140284538496,0.446823748302493,0.383324507158803,"HSPB1/PYCARD",2
GO:0010639,"GO:0010639","negative regulation of organelle organization","2/53","333/14515",0.344140284538496,0.446823748302493,0.383324507158803,"TRIOBP/CIB1",2
GO:0006413,"GO:0006413","translational initiation","1/53","115/14515",0.344490661517947,0.446823748302493,0.383324507158803,"HSPB1",1
GO:0017148,"GO:0017148","negative regulation of translation","1/53","115/14515",0.344490661517947,0.446823748302493,0.383324507158803,"CALR",1
GO:1905037,"GO:1905037","autophagosome organization","1/53","115/14515",0.344490661517947,0.446823748302493,0.383324507158803,"IFT20",1
GO:0007338,"GO:0007338","single fertilization","1/53","116/14515",0.346903300055416,0.449151734889203,0.385321657745389,"CCT3",1
GO:0032434,"GO:0032434","regulation of proteasomal ubiquitin-dependent protein catabolic process","1/53","116/14515",0.346903300055416,0.449151734889203,0.385321657745389,"MAP1A",1
GO:0043393,"GO:0043393","regulation of protein binding","1/53","117/14515",0.349307225681991,0.451861838204284,0.387646621495748,"SLPI",1
GO:0006417,"GO:0006417","regulation of translation","2/53","338/14515",0.350809794989456,0.453402170590816,0.388968053391817,"HSPB1/CALR",2
GO:0002040,"GO:0002040","sprouting angiogenesis","1/53","118/14515",0.351702469260186,0.454152211637932,0.389611504228588,"CIB1",1
GO:0009132,"GO:0009132","nucleoside diphosphate metabolic process","1/53","119/14515",0.35408906154533,0.456019039403817,0.391213032428526,"AK1",1
GO:0030879,"GO:0030879","mammary gland development","1/53","119/14515",0.35408906154533,0.456019039403817,0.391213032428526,"XBP1",1
GO:0061041,"GO:0061041","regulation of wound healing","1/53","119/14515",0.35408906154533,0.456019039403817,0.391213032428526,"XBP1",1
GO:0032535,"GO:0032535","regulation of cellular component size","2/53","341/14515",0.354801352125966,0.456128351893151,0.391306810246423,"PYCARD/TRIOBP",2
GO:0051347,"GO:0051347","positive regulation of transferase activity","2/53","341/14515",0.354801352125966,0.456128351893151,0.391306810246423,"CIB1/EMP2",2
GO:0031047,"GO:0031047","regulatory ncRNA-mediated gene silencing","1/53","120/14515",0.356467033185931,0.45705737764757,0.392103809825795,"NEAT1",1
GO:0043405,"GO:0043405","regulation of MAP kinase activity","1/53","120/14515",0.356467033185931,0.45705737764757,0.392103809825795,"MAPK8IP1",1
GO:0045621,"GO:0045621","positive regulation of lymphocyte differentiation","1/53","120/14515",0.356467033185931,0.45705737764757,0.392103809825795,"XBP1",1
GO:0055123,"GO:0055123","digestive system development","1/53","121/14515",0.358836414724045,0.459689997364547,0.394362301366096,"HES1",1
GO:0046887,"GO:0046887","positive regulation of hormone secretion","1/53","122/14515",0.361197236595632,0.461900423931441,0.396258598681502,"SRI",1
GO:2001056,"GO:2001056","positive regulation of cysteine-type endopeptidase activity","1/53","122/14515",0.361197236595632,0.461900423931441,0.396258598681502,"PYCARD",1
GO:0043401,"GO:0043401","steroid hormone mediated signaling pathway","1/53","123/14515",0.363549529130922,0.464500013494166,0.398488754065436,"CALR",1
GO:0002244,"GO:0002244","hematopoietic progenitor cell differentiation","1/53","124/14515",0.365893322554773,0.466265460994426,0.400003309403022,"HES1",1
GO:0030168,"GO:0030168","platelet activation","1/53","124/14515",0.365893322554773,0.466265460994426,0.400003309403022,"HSPB1",1
GO:0051028,"GO:0051028","mRNA transport","1/53","124/14515",0.365893322554773,0.466265460994426,0.400003309403022,"NEAT1",1
GO:0003002,"GO:0003002","regionalization","2/53","352/14515",0.369366469886384,0.470279200713487,0.403446646525362,"HES4/HES1",2
GO:0030218,"GO:0030218","erythrocyte differentiation","1/53","126/14515",0.37055553244288,0.470556981809561,0.403684951454665,"P4HTM",1
GO:0034767,"GO:0034767","positive regulation of monoatomic ion transmembrane transport","1/53","126/14515",0.37055553244288,0.470556981809561,0.403684951454665,"SRI",1
GO:0060048,"GO:0060048","cardiac muscle contraction","1/53","126/14515",0.37055553244288,0.470556981809561,0.403684951454665,"SRI",1
GO:0007269,"GO:0007269","neurotransmitter secretion","1/53","127/14515",0.372874008833215,0.472263770769594,0.405149184363982,"SYT5",1
GO:0051147,"GO:0051147","regulation of muscle cell differentiation","1/53","127/14515",0.372874008833215,0.472263770769594,0.405149184363982,"XBP1",1
GO:0099643,"GO:0099643","signal release from synapse","1/53","127/14515",0.372874008833215,0.472263770769594,0.405149184363982,"SYT5",1
GO:0006979,"GO:0006979","response to oxidative stress","2/53","355/14515",0.373318246484748,0.47241490895459,0.405278843923253,"PRDX5/GPX4",2
GO:1904375,"GO:1904375","regulation of protein localization to cell periphery","1/53","128/14515",0.37518410596498,0.473951077387559,0.406596703615621,"CIB1",1
GO:2001235,"GO:2001235","positive regulation of apoptotic signaling pathway","1/53","128/14515",0.37518410596498,0.473951077387559,0.406596703615621,"PYCARD",1
GO:0006631,"GO:0006631","fatty acid metabolic process","2/53","359/14515",0.378572734016926,0.477816627830391,0.409912911010652,"XBP1/GPX4",2
GO:0030509,"GO:0030509","BMP signaling pathway","1/53","130/14515",0.37977928116299,0.47892374224717,0.410862690626871,"HES1",1
GO:0098781,"GO:0098781","ncRNA transcription","1/53","131/14515",0.382064418326588,0.481336987163562,0.41293298326853,"SNAPC5",1
GO:0001508,"GO:0001508","action potential","1/53","132/14515",0.384341294427026,0.481336987163562,0.41293298326853,"SRI",1
GO:0006997,"GO:0006997","nucleus organization","1/53","132/14515",0.384341294427026,0.481336987163562,0.41293298326853,"NEAT1",1
GO:0007605,"GO:0007605","sensory perception of sound","1/53","132/14515",0.384341294427026,0.481336987163562,0.41293298326853,"TRIOBP",1
GO:0031333,"GO:0031333","negative regulation of protein-containing complex assembly","1/53","132/14515",0.384341294427026,0.481336987163562,0.41293298326853,"TRIOBP",1
GO:0050768,"GO:0050768","negative regulation of neurogenesis","1/53","132/14515",0.384341294427026,0.481336987163562,0.41293298326853,"HES1",1
GO:0051592,"GO:0051592","response to calcium ion","1/53","132/14515",0.384341294427026,0.481336987163562,0.41293298326853,"SYT5",1
GO:0097530,"GO:0097530","granulocyte migration","1/53","132/14515",0.384341294427026,0.481336987163562,0.41293298326853,"EMP2",1
GO:0008037,"GO:0008037","cell recognition","1/53","133/14515",0.386609938756816,0.483345529623741,0.414656086732884,"CCT3",1
GO:2000377,"GO:2000377","regulation of reactive oxygen species metabolic process","1/53","133/14515",0.386609938756816,0.483345529623741,0.414656086732884,"TUSC2",1
GO:0034614,"GO:0034614","cellular response to reactive oxygen species","1/53","134/14515",0.388870380506634,0.484920697475682,0.41600740353919,"PRDX5",1
GO:0050905,"GO:0050905","neuromuscular process","1/53","134/14515",0.388870380506634,0.484920697475682,0.41600740353919,"MAP1A",1
GO:0051783,"GO:0051783","regulation of nuclear division","1/53","134/14515",0.388870380506634,0.484920697475682,0.41600740353919,"CALR",1
GO:0051051,"GO:0051051","negative regulation of transport","2/53","368/14515",0.390331514779998,0.486325640522808,0.417212686613718,"HES1/SRI",2
GO:0034101,"GO:0034101","erythrocyte homeostasis","1/53","135/14515",0.391122648765667,0.486894119268219,0.417700377421877,"P4HTM",1
GO:0060537,"GO:0060537","muscle tissue development","2/53","369/14515",0.391632373321233,0.487111608904254,0.417886959061421,"CALR/IFT20",2
GO:0030902,"GO:0030902","hindbrain development","1/53","136/14515",0.393366772521955,0.48843320857978,0.419020742899471,"HES1",1
GO:0051961,"GO:0051961","negative regulation of nervous system development","1/53","136/14515",0.393366772521955,0.48843320857978,0.419020742899471,"HES1",1
GO:0055088,"GO:0055088","lipid homeostasis","1/53","137/14515",0.395602780662739,0.490790480446777,0.42104301696187,"XBP1",1
GO:0030856,"GO:0030856","regulation of epithelial cell differentiation","1/53","138/14515",0.397830701974804,0.491875714856603,0.421974025993683,"HES1",1
GO:0034249,"GO:0034249","negative regulation of amide metabolic process","1/53","138/14515",0.397830701974804,0.491875714856603,0.421974025993683,"CALR",1
GO:0071772,"GO:0071772","response to BMP","1/53","138/14515",0.397830701974804,0.491875714856603,0.421974025993683,"HES1",1
GO:0071773,"GO:0071773","cellular response to BMP stimulus","1/53","138/14515",0.397830701974804,0.491875714856603,0.421974025993683,"HES1",1
GO:0001558,"GO:0001558","regulation of cell growth","2/53","375/14515",0.39941269610229,0.492943662475059,0.422890204903312,"MUC12/CIB1",2
GO:0007259,"GO:0007259","receptor signaling pathway via JAK-STAT","1/53","139/14515",0.400050565144821,0.492943662475059,0.422890204903312,"HES1",1
GO:0072073,"GO:0072073","kidney epithelium development","1/53","139/14515",0.400050565144821,0.492943662475059,0.422890204903312,"HES1",1
GO:1903169,"GO:1903169","regulation of calcium ion transmembrane transport","1/53","139/14515",0.400050565144821,0.492943662475059,0.422890204903312,"SRI",1
GO:0002753,"GO:0002753","cytoplasmic pattern recognition receptor signaling pathway","1/53","140/14515",0.402262398759688,0.49441211140878,0.424149968883953,"PYCARD",1
GO:0006937,"GO:0006937","regulation of muscle contraction","1/53","140/14515",0.402262398759688,0.49441211140878,0.424149968883953,"SRI",1
GO:0170033,"GO:0170033","L-amino acid metabolic process","1/53","140/14515",0.402262398759688,0.49441211140878,0.424149968883953,"P4HTM",1
GO:0050731,"GO:0050731","positive regulation of peptidyl-tyrosine phosphorylation","1/53","141/14515",0.40446623130687,0.4962817724221,0.425753927691442,"HES1",1
GO:0060041,"GO:0060041","retina development in camera-type eye","1/53","141/14515",0.40446623130687,0.4962817724221,0.425753927691442,"HES1",1
GO:0009150,"GO:0009150","purine ribonucleotide metabolic process","2/53","380/14515",0.405862844116667,0.496879563502579,0.426266765185373,"AK1/NME5",2
GO:0010950,"GO:0010950","positive regulation of endopeptidase activity","1/53","142/14515",0.406662091174738,0.496879563502579,0.426266765185373,"PYCARD",1
GO:0050796,"GO:0050796","regulation of insulin secretion","1/53","142/14515",0.406662091174738,0.496879563502579,0.426266765185373,"SRI",1
GO:0120161,"GO:0120161","regulation of cold-induced thermogenesis","1/53","142/14515",0.406662091174738,0.496879563502579,0.426266765185373,"ID1",1
GO:2001236,"GO:2001236","regulation of extrinsic apoptotic signaling pathway","1/53","142/14515",0.406662091174738,0.496879563502579,0.426266765185373,"PYCARD",1
GO:0030099,"GO:0030099","myeloid cell differentiation","2/53","382/14515",0.408434136224872,0.498296655216537,0.427482470449284,"CIB1/P4HTM",2
GO:0043409,"GO:0043409","negative regulation of MAPK cascade","1/53","143/14515",0.408850006652908,0.498296655216537,0.427482470449284,"MAPK8IP1",1
GO:0106106,"GO:0106106","cold-induced thermogenesis","1/53","143/14515",0.408850006652908,0.498296655216537,0.427482470449284,"ID1",1
GO:0042060,"GO:0042060","wound healing","2/53","383/14515",0.409717871491672,0.498936168466408,0.428031100870697,"HSPB1/XBP1",2
GO:0016032,"GO:0016032","viral process","2/53","384/14515",0.411000322410638,0.499279556078501,0.428325688809834,"SLPI/PPID",2
GO:0051223,"GO:0051223","regulation of protein transport","2/53","384/14515",0.411000322410638,0.499279556078501,0.428325688809834,"SRI/PPID",2
GO:0001959,"GO:0001959","regulation of cytokine-mediated signaling pathway","1/53","144/14515",0.411030005932576,0.499279556078501,0.428325688809834,"PYCARD",1
GO:0007584,"GO:0007584","response to nutrient","1/53","145/14515",0.413202117106856,0.500246359927867,0.429155097744533,"XBP1",1
GO:0030307,"GO:0030307","positive regulation of cell growth","1/53","145/14515",0.413202117106856,0.500246359927867,0.429155097744533,"CIB1",1
GO:0072006,"GO:0072006","nephron development","1/53","145/14515",0.413202117106856,0.500246359927867,0.429155097744533,"HES1",1
GO:0097696,"GO:0097696","receptor signaling pathway via STAT","1/53","145/14515",0.413202117106856,0.500246359927867,0.429155097744533,"HES1",1
GO:0021953,"GO:0021953","central nervous system neuron differentiation","1/53","146/14515",0.41536636817111,0.502448169152075,0.431044002349388,"HES1",1
GO:0007389,"GO:0007389","pattern specification process","2/53","388/14515",0.416117128131062,0.502937908813437,0.431464143881795,"HES4/HES1",2
GO:0009314,"GO:0009314","response to radiation","2/53","389/14515",0.417393042073976,0.503799279943452,0.432203103404757,"PPID/IFT20",2
GO:0009411,"GO:0009411","response to UV","1/53","147/14515",0.417522787023287,0.503799279943452,0.432203103404757,"PPID",1
GO:0009410,"GO:0009410","response to xenobiotic stimulus","2/53","390/14515",0.418667626068831,0.504761797930415,0.433028835551684,"CCNO/CALR",2
GO:0043269,"GO:0043269","regulation of monoatomic ion transport","2/53","393/14515",0.42248332516381,0.50894014481208,0.436613387100785,"HES1/SRI",2
GO:0000723,"GO:0000723","telomere maintenance","1/53","150/14515",0.423945327832562,0.510278565122968,0.437761601151609,"CCT3",1
GO:0009566,"GO:0009566","fertilization","1/53","151/14515",0.426070694879195,0.510560954363305,0.438003859350262,"CCT3",1
GO:0043281,"GO:0043281","regulation of cysteine-type endopeptidase activity involved in apoptotic process","1/53","151/14515",0.426070694879195,0.510560954363305,0.438003859350262,"PYCARD",1
GO:0050657,"GO:0050657","nucleic acid transport","1/53","151/14515",0.426070694879195,0.510560954363305,0.438003859350262,"NEAT1",1
GO:0050658,"GO:0050658","RNA transport","1/53","151/14515",0.426070694879195,0.510560954363305,0.438003859350262,"NEAT1",1
GO:0061351,"GO:0061351","neural precursor cell proliferation","1/53","151/14515",0.426070694879195,0.510560954363305,0.438003859350262,"IFT20",1
GO:0006935,"GO:0006935","chemotaxis","2/53","396/14515",0.426286794083255,0.510560954363305,0.438003859350262,"HSPB1/CALR",2
GO:0042330,"GO:0042330","taxis","2/53","397/14515",0.427551866353195,0.511574270101958,0.438873170253255,"HSPB1/CALR",2
GO:0007219,"GO:0007219","Notch signaling pathway","1/53","152/14515",0.42818836775384,0.511574270101958,0.438873170253255,"HES1",1
GO:0120254,"GO:0120254","olefinic compound metabolic process","1/53","152/14515",0.42818836775384,0.511574270101958,0.438873170253255,"GPX4",1
GO:0034248,"GO:0034248","regulation of amide metabolic process","2/53","398/14515",0.428815551750451,0.511902965718518,0.439155154113114,"HSPB1/CALR",2
GO:0003205,"GO:0003205","cardiac chamber development","1/53","153/14515",0.430298373776889,0.512831012681636,0.439951313999666,"HES1",1
GO:0060759,"GO:0060759","regulation of response to cytokine stimulus","1/53","153/14515",0.430298373776889,0.512831012681636,0.439951313999666,"PYCARD",1
GO:0009259,"GO:0009259","ribonucleotide metabolic process","2/53","400/14515",0.431338734741562,0.513649893787249,0.440653821861935,"AK1/NME5",2
GO:0021915,"GO:0021915","neural tube development","1/53","154/14515",0.432400740173618,0.513652513245458,0.440656069062381,"HES1",1
GO:0050954,"GO:0050954","sensory perception of mechanical stimulus","1/53","154/14515",0.432400740173618,0.513652513245458,0.440656069062381,"TRIOBP",1
GO:0051236,"GO:0051236","establishment of RNA localization","1/53","154/14515",0.432400740173618,0.513652513245458,0.440656069062381,"NEAT1",1
GO:0048568,"GO:0048568","embryonic organ development","2/53","402/14515",0.433856289343739,0.514834705026513,0.441670256610742,"HES1/TRIOBP",2
GO:0032200,"GO:0032200","telomere organization","1/53","155/14515",0.434495494074516,0.514834705026513,0.441670256610742,"CCT3",1
GO:1903034,"GO:1903034","regulation of response to wounding","1/53","155/14515",0.434495494074516,0.514834705026513,0.441670256610742,"XBP1",1
GO:0048732,"GO:0048732","gland development","2/53","404/14515",0.436368162888353,0.514834705026513,0.441670256610742,"HES1/XBP1",2
GO:0001837,"GO:0001837","epithelial to mesenchymal transition","1/53","156/14515",0.436582662515606,0.514834705026513,0.441670256610742,"EMP2",1
GO:0009267,"GO:0009267","cellular response to starvation","1/53","156/14515",0.436582662515606,0.514834705026513,0.441670256610742,"XBP1",1
GO:0010952,"GO:0010952","positive regulation of peptidase activity","1/53","156/14515",0.436582662515606,0.514834705026513,0.441670256610742,"PYCARD",1
GO:0097553,"GO:0097553","calcium ion transmembrane import into cytosol","1/53","156/14515",0.436582662515606,0.514834705026513,0.441670256610742,"SRI",1
GO:2000058,"GO:2000058","regulation of ubiquitin-dependent protein catabolic process","1/53","156/14515",0.436582662515606,0.514834705026513,0.441670256610742,"MAP1A",1
GO:0046631,"GO:0046631","alpha-beta T cell activation","1/53","157/14515",0.438662272438767,0.515863571250386,0.442552908080582,"MAPK8IP1",1
GO:0140053,"GO:0140053","mitochondrial gene expression","1/53","157/14515",0.438662272438767,0.515863571250386,0.442552908080582,"CHCHD10",1
GO:1990845,"GO:1990845","adaptive thermogenesis","1/53","157/14515",0.438662272438767,0.515863571250386,0.442552908080582,"ID1",1
GO:0010720,"GO:0010720","positive regulation of cell development","2/53","406/14515",0.438874303739152,0.515863571250386,0.442552908080582,"HES1/XBP1",2
GO:0008217,"GO:0008217","regulation of blood pressure","1/53","158/14515",0.440734350692058,0.517213677083335,0.44371114699468,"EMP2",1
GO:0009060,"GO:0009060","aerobic respiration","1/53","158/14515",0.440734350692058,0.517213677083335,0.44371114699468,"CHCHD10",1
GO:1902905,"GO:1902905","positive regulation of supramolecular fiber organization","1/53","159/14515",0.442798924030033,0.519217448015862,0.445430157025118,"PYCARD",1
GO:0009755,"GO:0009755","hormone-mediated signaling pathway","1/53","161/14515",0.446905662512672,0.522768168377655,0.448476275629857,"CALR",1
GO:0045580,"GO:0045580","regulation of T cell differentiation","1/53","161/14515",0.446905662512672,0.522768168377655,0.448476275629857,"XBP1",1
GO:0090276,"GO:0090276","regulation of peptide hormone secretion","1/53","161/14515",0.446905662512672,0.522768168377655,0.448476275629857,"SRI",1
GO:0019693,"GO:0019693","ribose phosphate metabolic process","2/53","413/14515",0.447599930063982,0.52315940378861,0.44881191159741,"AK1/NME5",2
GO:0031349,"GO:0031349","positive regulation of defense response","2/53","414/14515",0.448840542958348,0.524188071856576,0.449694393071775,"PYCARD/NEAT1",2
GO:0006352,"GO:0006352","DNA-templated transcription initiation","1/53","163/14515",0.450982700065201,0.526235225934419,0.451450620960172,"SNAPC5",1
GO:0023061,"GO:0023061","signal release","2/53","416/14515",0.451317281114319,0.526235225934419,0.451450620960172,"SYT5/SRI",2
GO:0002791,"GO:0002791","regulation of peptide secretion","1/53","164/14515",0.45301014689467,0.52694140286788,0.45205644132226,"SRI",1
GO:0072331,"GO:0072331","signal transduction by p53 class mediator","1/53","164/14515",0.45301014689467,0.52694140286788,0.45205644132226,"PYCARD",1
GO:0140013,"GO:0140013","meiotic nuclear division","1/53","164/14515",0.45301014689467,0.52694140286788,0.45205644132226,"CALR",1
GO:0006839,"GO:0006839","mitochondrial transport","1/53","165/14515",0.455030247390425,0.527602854629728,0.452623892518806,"CHCHD10",1
GO:0006941,"GO:0006941","striated muscle contraction","1/53","165/14515",0.455030247390425,0.527602854629728,0.452623892518806,"SRI",1
GO:0051302,"GO:0051302","regulation of cell division","1/53","165/14515",0.455030247390425,0.527602854629728,0.452623892518806,"CIB1",1
GO:0071478,"GO:0071478","cellular response to radiation","1/53","165/14515",0.455030247390425,0.527602854629728,0.452623892518806,"PPID",1
GO:0090087,"GO:0090087","regulation of peptide transport","1/53","166/14515",0.457043027661388,0.529514392206899,0.454263776706852,"SRI",1
GO:0010975,"GO:0010975","regulation of neuron projection development","2/53","422/14515",0.458711188711219,0.53099167776999,0.455531121521348,"HES1/CIB1",2
GO:0002262,"GO:0002262","myeloid cell homeostasis","1/53","167/14515",0.4590485137255,0.53099167776999,0.455531121521348,"P4HTM",1
GO:0017157,"GO:0017157","regulation of exocytosis","1/53","168/14515",0.461046731510038,0.531611377966372,0.456062754571889,"SYT5",1
GO:0019827,"GO:0019827","stem cell population maintenance","1/53","168/14515",0.461046731510038,0.531611377966372,0.456062754571889,"HES1",1
GO:0051495,"GO:0051495","positive regulation of cytoskeleton organization","1/53","168/14515",0.461046731510038,0.531611377966372,0.456062754571889,"PYCARD",1
GO:1905475,"GO:1905475","regulation of protein localization to membrane","1/53","168/14515",0.461046731510038,0.531611377966372,0.456062754571889,"CIB1",1
GO:0001659,"GO:0001659","temperature homeostasis","1/53","170/14515",0.465021465498012,0.534076785808933,0.458177797135731,"ID1",1
GO:0002285,"GO:0002285","lymphocyte activation involved in immune response","1/53","170/14515",0.465021465498012,0.534076785808933,0.458177797135731,"XBP1",1
GO:0098727,"GO:0098727","maintenance of cell number","1/53","170/14515",0.465021465498012,0.534076785808933,0.458177797135731,"HES1",1
GO:1902107,"GO:1902107","positive regulation of leukocyte differentiation","1/53","170/14515",0.465021465498012,0.534076785808933,0.458177797135731,"XBP1",1
GO:1903708,"GO:1903708","positive regulation of hemopoiesis","1/53","170/14515",0.465021465498012,0.534076785808933,0.458177797135731,"XBP1",1
GO:0031667,"GO:0031667","response to nutrient levels","2/53","428/14515",0.466049726061368,0.534835281525832,0.458828501128004,"XBP1/PCSK1N",2
GO:0030073,"GO:0030073","insulin secretion","1/53","171/14515",0.466998033105443,0.535500899160342,0.459399526174622,"SRI",1
GO:0002520,"GO:0002520","immune system development","1/53","172/14515",0.468967435241905,0.53648989051277,0.460247969490793,"HES1",1
GO:0034764,"GO:0034764","positive regulation of transmembrane transport","1/53","172/14515",0.468967435241905,0.53648989051277,0.460247969490793,"SRI",1
GO:0051701,"GO:0051701","biological process involved in interaction with host","1/53","172/14515",0.468967435241905,0.53648989051277,0.460247969490793,"PPID",1
GO:0055001,"GO:0055001","muscle cell development","1/53","173/14515",0.47092969738596,0.538311147798102,0.461810403345219,"HES1",1
GO:0043270,"GO:0043270","positive regulation of monoatomic ion transport","1/53","175/14515",0.474832903167276,0.541495718592329,0.464542406813806,"SRI",1
GO:0061136,"GO:0061136","regulation of proteasomal protein catabolic process","1/53","175/14515",0.474832903167276,0.541495718592329,0.464542406813806,"MAP1A",1
GO:0071897,"GO:0071897","DNA biosynthetic process","1/53","175/14515",0.474832903167276,0.541495718592329,0.464542406813806,"CCT3",1
GO:0002819,"GO:0002819","regulation of adaptive immune response","1/53","176/14515",0.47677389731875,0.542634743931014,0.465519562410955,"PYCARD",1
GO:0046034,"GO:0046034","ATP metabolic process","1/53","176/14515",0.47677389731875,0.542634743931014,0.465519562410955,"AK1",1
GO:0019221,"GO:0019221","cytokine-mediated signaling pathway","2/53","437/14515",0.476951308627123,0.542634743931014,0.465519562410955,"PYCARD/CIB1",2
GO:0006836,"GO:0006836","neurotransmitter transport","1/53","177/14515",0.478707852506846,0.542933867039745,0.465776176386084,"SYT5",1
GO:0030324,"GO:0030324","lung development","1/53","177/14515",0.478707852506846,0.542933867039745,0.465776176386084,"HES1",1
GO:0048167,"GO:0048167","regulation of synaptic plasticity","1/53","177/14515",0.478707852506846,0.542933867039745,0.465776176386084,"MAP1A",1
GO:0051260,"GO:0051260","protein homooligomerization","1/53","177/14515",0.478707852506846,0.542933867039745,0.465776176386084,"PYCARD",1
GO:0006959,"GO:0006959","humoral immune response","1/53","178/14515",0.480634793769026,0.544270241542183,0.466922635363417,"SLPI",1
GO:0008016,"GO:0008016","regulation of heart contraction","1/53","178/14515",0.480634793769026,0.544270241542183,0.466922635363417,"SRI",1
GO:0006575,"GO:0006575","cellular modified amino acid metabolic process","1/53","179/14515",0.482554746055434,0.546019144563892,0.468422997399705,"P4HTM",1
GO:2000116,"GO:2000116","regulation of cysteine-type endopeptidase activity","1/53","180/14515",0.484467734229197,0.547757453786355,0.469914271148072,"PYCARD",1
GO:0016049,"GO:0016049","cell growth","2/53","444/14515",0.485340259857532,0.54778271152518,0.469935939446419,"MUC12/CIB1",2
GO:0000302,"GO:0000302","response to reactive oxygen species","1/53","181/14515",0.486373783066718,0.54778271152518,0.469935939446419,"PRDX5",1
GO:0030323,"GO:0030323","respiratory tube development","1/53","181/14515",0.486373783066718,0.54778271152518,0.469935939446419,"HES1",1
GO:0032412,"GO:0032412","regulation of monoatomic ion transmembrane transporter activity","1/53","181/14515",0.486373783066718,0.54778271152518,0.469935939446419,"SRI",1
GO:0032869,"GO:0032869","cellular response to insulin stimulus","1/53","181/14515",0.486373783066718,0.54778271152518,0.469935939446419,"XBP1",1
GO:0099504,"GO:0099504","synaptic vesicle cycle","1/53","184/14515",0.492050540031251,0.553319014079999,0.474685464189386,"SYT5",1
GO:1903046,"GO:1903046","meiotic cell cycle process","1/53","184/14515",0.492050540031251,0.553319014079999,0.474685464189386,"CALR",1
GO:0008015,"GO:0008015","blood circulation","2/53","450/14515",0.492466831825998,0.553359175792118,0.474719918420083,"SRI/EMP2",2
GO:0007623,"GO:0007623","circadian rhythm","1/53","185/14515",0.493929077563757,0.554573651565794,0.475761802002075,"ID1",1
GO:0009991,"GO:0009991","response to extracellular stimulus","2/53","454/14515",0.497184627514439,0.557477632171909,0.47825309065642,"XBP1/PCSK1N",2
GO:0022898,"GO:0022898","regulation of transmembrane transporter activity","1/53","187/14515",0.497665726656904,0.557477632171909,0.47825309065642,"SRI",1
GO:0071383,"GO:0071383","cellular response to steroid hormone stimulus","1/53","187/14515",0.497665726656904,0.557477632171909,0.47825309065642,"CALR",1
GO:0042594,"GO:0042594","response to starvation","1/53","188/14515",0.499523886657405,0.55870896134913,0.4793094325626,"XBP1",1
GO:0007005,"GO:0007005","mitochondrion organization","2/53","456/14515",0.499533459253005,0.55870896134913,0.4793094325626,"PYCARD/CHCHD10",2
GO:0044057,"GO:0044057","regulation of system process","2/53","457/14515",0.500705345956779,0.559477889299222,0.479969086237297,"SRI/EMP2",2
GO:0045619,"GO:0045619","regulation of lymphocyte differentiation","1/53","189/14515",0.501375302446277,0.559477889299222,0.479969086237297,"XBP1",1
GO:1901605,"GO:1901605","alpha-amino acid metabolic process","1/53","189/14515",0.501375302446277,0.559477889299222,0.479969086237297,"P4HTM",1
GO:0002009,"GO:0002009","morphogenesis of an epithelium","2/53","460/14515",0.504210847486875,0.562210561538279,0.482313411585362,"HES1/IFT20",2
GO:0090066,"GO:0090066","regulation of anatomical structure size","2/53","462/14515",0.506539349019541,0.564374109942079,0.484169492710753,"PYCARD/TRIOBP",2
GO:0090257,"GO:0090257","regulation of muscle system process","1/53","193/14515",0.508714002412751,0.566363062410521,0.485875790166124,"SRI",1
GO:0006163,"GO:0006163","purine nucleotide metabolic process","2/53","467/14515",0.512330663633913,0.569096607910199,0.488220864673558,"AK1/NME5",2
GO:0007179,"GO:0007179","transforming growth factor beta receptor signaling pathway","1/53","195/14515",0.512343507396458,0.569096607910199,0.488220864673558,"ID1",1
GO:1901654,"GO:1901654","response to ketone","1/53","195/14515",0.512343507396458,0.569096607910199,0.488220864673558,"CALR",1
GO:0050730,"GO:0050730","regulation of peptidyl-tyrosine phosphorylation","1/53","196/14515",0.514148381286681,0.570665455260179,0.489566759200255,"HES1",1
GO:0010817,"GO:0010817","regulation of hormone levels","2/53","469/14515",0.514635147865872,0.570770026694872,0.489656469726651,"PCSK1N/SRI",2
GO:0043065,"GO:0043065","positive regulation of apoptotic process","2/53","472/14515",0.518078897316673,0.574151460898203,0.492557359852582,"PYCARD/PPID",2
GO:0032409,"GO:0032409","regulation of transporter activity","1/53","200/14515",0.521302565216611,0.576844695452779,0.494867852104209,"SRI",1
GO:0045333,"GO:0045333","cellular respiration","1/53","200/14515",0.521302565216611,0.576844695452779,0.494867852104209,"CHCHD10",1
GO:0045055,"GO:0045055","regulated exocytosis","1/53","202/14515",0.524840795064337,0.57943699014696,0.497091749311625,"SYT5",1
GO:0045861,"GO:0045861","negative regulation of proteolysis","1/53","202/14515",0.524840795064337,0.57943699014696,0.497091749311625,"MAP1A",1
GO:0060541,"GO:0060541","respiratory system development","1/53","202/14515",0.524840795064337,0.57943699014696,0.497091749311625,"HES1",1
GO:0030072,"GO:0030072","peptide hormone secretion","1/53","203/14515",0.526600275107765,0.580497952999765,0.498001936078131,"SRI",1
GO:0097529,"GO:0097529","myeloid leukocyte migration","1/53","203/14515",0.526600275107765,0.580497952999765,0.498001936078131,"EMP2",1
GO:0007596,"GO:0007596","blood coagulation","1/53","204/14515",0.528353362406486,0.581108766217118,0.498525945100474,"HSPB1",1
GO:0019722,"GO:0019722","calcium-mediated signaling","1/53","204/14515",0.528353362406486,0.581108766217118,0.498525945100474,"CIB1",1
GO:0030595,"GO:0030595","leukocyte chemotaxis","1/53","204/14515",0.528353362406486,0.581108766217118,0.498525945100474,"CALR",1
GO:0051896,"GO:0051896","regulation of phosphatidylinositol 3-kinase/protein kinase B signal transduction","1/53","206/14515",0.531840449817302,0.584060433560692,0.501058143610671,"CIB1",1
GO:0099003,"GO:0099003","vesicle-mediated transport in synapse","1/53","206/14515",0.531840449817302,0.584060433560692,0.501058143610671,"SYT5",1
GO:0050817,"GO:0050817","coagulation","1/53","207/14515",0.533574495254417,0.585522502716923,0.502312434459968,"HSPB1",1
GO:0072521,"GO:0072521","purine-containing compound metabolic process","2/53","487/14515",0.535061595009777,0.586533123527228,0.503179433417625,"AK1/NME5",2
GO:0002790,"GO:0002790","peptide secretion","1/53","208/14515",0.535302238597408,0.586533123527228,0.503179433417625,"SRI",1
GO:0002274,"GO:0002274","myeloid leukocyte activation","1/53","209/14515",0.537023702311278,0.587976252379969,0.504417475617363,"PYCARD",1
GO:0043068,"GO:0043068","positive regulation of programmed cell death","2/53","490/14515",0.538410451810405,0.5890510134931,0.505339499738886,"PYCARD/PPID",2
GO:0007599,"GO:0007599","hemostasis","1/53","211/14515",0.540447880319356,0.590391598786134,0.506489571100824,"HSPB1",1
GO:0046883,"GO:0046883","regulation of hormone secretion","1/53","211/14515",0.540447880319356,0.590391598786134,0.506489571100824,"SRI",1
GO:1903050,"GO:1903050","regulation of proteolysis involved in protein catabolic process","1/53","212/14515",0.542150639152066,0.591807079074402,0.507703893942783,"MAP1A",1
GO:0060047,"GO:0060047","heart contraction","1/53","213/14515",0.543847207433191,0.593213683126677,0.50891060197286,"SRI",1
GO:0045927,"GO:0045927","positive regulation of growth","1/53","216/14515",0.548899989332465,0.598276300216944,0.513253757878143,"CIB1",1
GO:0015931,"GO:0015931","nucleobase-containing compound transport","1/53","217/14515",0.55057201538781,0.599649221253839,0.514431569670455,"NEAT1",1
GO:0042445,"GO:0042445","hormone metabolic process","1/53","218/14515",0.552237960497927,0.600563945074035,0.51521629979927,"PCSK1N",1
GO:0045926,"GO:0045926","negative regulation of growth","1/53","218/14515",0.552237960497927,0.600563945074035,0.51521629979927,"MT1X",1
GO:0016485,"GO:0016485","protein processing","1/53","219/14515",0.553897846354652,0.601469356683842,0.51599304109922,"PCSK1N",1
GO:0031669,"GO:0031669","cellular response to nutrient levels","1/53","219/14515",0.553897846354652,0.601469356683842,0.51599304109922,"XBP1",1
GO:0007033,"GO:0007033","vacuole organization","1/53","220/14515",0.555551694573958,0.602365521186082,0.516761849421203,"IFT20",1
GO:0016358,"GO:0016358","dendrite development","1/53","220/14515",0.555551694573958,0.602365521186082,0.516761849421203,"MAP1A",1
GO:0002221,"GO:0002221","pattern recognition receptor signaling pathway","1/53","221/14515",0.55719952669621,0.603702020727488,0.517908415667903,"PYCARD",1
GO:0034599,"GO:0034599","cellular response to oxidative stress","1/53","222/14515",0.558841364186423,0.604579868695728,0.518661510464372,"PRDX5",1
GO:1903522,"GO:1903522","regulation of blood circulation","1/53","222/14515",0.558841364186423,0.604579868695728,0.518661510464372,"SRI",1
GO:0003015,"GO:0003015","heart process","1/53","223/14515",0.560477228434524,0.605898803080891,0.519793007783143,"SRI",1
GO:0048863,"GO:0048863","stem cell differentiation","1/53","224/14515",0.562107140755611,0.606758561736198,0.520530583984214,"HES1",1
GO:0050769,"GO:0050769","positive regulation of neurogenesis","1/53","224/14515",0.562107140755611,0.606758561736198,0.520530583984214,"HES1",1
GO:0010001,"GO:0010001","glial cell differentiation","1/53","229/14515",0.570168164278194,0.614092230267033,0.526822046526051,"HES1",1
GO:0015833,"GO:0015833","peptide transport","1/53","229/14515",0.570168164278194,0.614092230267033,0.526822046526051,"SRI",1
GO:0045165,"GO:0045165","cell fate commitment","1/53","229/14515",0.570168164278194,0.614092230267033,0.526822046526051,"HES1",1
GO:0060828,"GO:0060828","regulation of canonical Wnt signaling pathway","1/53","233/14515",0.576511995207487,0.620465167306947,0.532289309533579,"IFT20",1
GO:0090092,"GO:0090092","regulation of transmembrane receptor protein serine/threonine kinase signaling pathway","1/53","235/14515",0.579649371081486,0.623380314757752,0.534790178084367,"HES1",1
GO:0018108,"GO:0018108","peptidyl-tyrosine phosphorylation","1/53","236/14515",0.581209495964727,0.624134864942919,0.535437497254296,"HES1",1
GO:0033044,"GO:0033044","regulation of chromosome organization","1/53","236/14515",0.581209495964727,0.624134864942919,0.535437497254296,"CCT3",1
GO:0002758,"GO:0002758","innate immune response-activating signaling pathway","1/53","237/14515",0.582763939323076,0.624420610004239,0.535682634369814,"PYCARD",1
GO:0032868,"GO:0032868","response to insulin","1/53","237/14515",0.582763939323076,0.624420610004239,0.535682634369814,"XBP1",1
GO:0051259,"GO:0051259","protein complex oligomerization","1/53","237/14515",0.582763939323076,0.624420610004239,0.535682634369814,"PYCARD",1
GO:0018212,"GO:0018212","peptidyl-tyrosine modification","1/53","238/14515",0.584312721450536,0.625619069947776,0.536710778171371,"HES1",1
GO:0090596,"GO:0090596","sensory organ morphogenesis","1/53","241/14515",0.588925302322986,0.630093737731878,0.540549539717856,"TRIOBP",1
GO:0021537,"GO:0021537","telencephalon development","1/53","242/14515",0.590451641049124,0.63126226918046,0.54155200823778,"HES1",1
GO:0061448,"GO:0061448","connective tissue development","1/53","243/14515",0.591972418953166,0.632423142658268,0.542547907080321,"XBP1",1
GO:0010721,"GO:0010721","negative regulation of cell development","1/53","245/14515",0.59499737171019,0.634722067840511,0.544520126251362,"HES1",1
GO:0071560,"GO:0071560","cellular response to transforming growth factor beta stimulus","1/53","245/14515",0.59499737171019,0.634722067840511,0.544520126251362,"ID1",1
GO:0031668,"GO:0031668","cellular response to extracellular stimulus","1/53","246/14515",0.596501586096971,0.63492921389824,0.544697834264399,"XBP1",1
GO:0032386,"GO:0032386","regulation of intracellular transport","1/53","246/14515",0.596501586096971,0.63492921389824,0.544697834264399,"NEAT1",1
GO:0090150,"GO:0090150","establishment of protein localization to membrane","1/53","246/14515",0.596501586096971,0.63492921389824,0.544697834264399,"CIB1",1
GO:0006520,"GO:0006520","amino acid metabolic process","1/53","247/14515",0.598000318729731,0.636058861326283,0.545666944669258,"P4HTM",1
GO:0000209,"GO:0000209","protein polyubiquitination","1/53","249/14515",0.600981417041157,0.637829912684557,0.54718630748657,"DZIP3",1
GO:0043491,"GO:0043491","phosphatidylinositol 3-kinase/protein kinase B signal transduction","1/53","249/14515",0.600981417041157,0.637829912684557,0.54718630748657,"CIB1",1
GO:0051321,"GO:0051321","meiotic cell cycle","1/53","249/14515",0.600981417041157,0.637829912684557,0.54718630748657,"CALR",1
GO:0071559,"GO:0071559","response to transforming growth factor beta","1/53","252/14515",0.605412438980299,0.642063957897414,0.550818641937621,"ID1",1
GO:0015850,"GO:0015850","organic hydroxy compound transport","1/53","253/14515",0.606878690171075,0.643149865531154,0.551750228519813,"SYT5",1
GO:0052548,"GO:0052548","regulation of endopeptidase activity","1/53","254/14515",0.608339595333109,0.644228529944895,0.552675601234128,"PYCARD",1
GO:0002218,"GO:0002218","activation of innate immune response","1/53","255/14515",0.609795173584799,0.644830678103489,0.553192176610899,"PYCARD",1
GO:1904062,"GO:1904062","regulation of monoatomic cation transmembrane transport","1/53","255/14515",0.609795173584799,0.644830678103489,0.553192176610899,"SRI",1
GO:0030336,"GO:0030336","negative regulation of cell migration","1/53","260/14515",0.616993825652411,0.651968766350731,0.559315853272726,"CALR",1
GO:0016197,"GO:0016197","endosomal transport","1/53","261/14515",0.618417840190498,0.65252506504861,0.559793094970392,"EMP2",1
GO:0046879,"GO:0046879","hormone secretion","1/53","261/14515",0.618417840190498,0.65252506504861,0.559793094970392,"SRI",1
GO:0042886,"GO:0042886","amide transport","1/53","262/14515",0.619836659782886,0.653547863179345,0.560670540698996,"SRI",1
GO:0071375,"GO:0071375","cellular response to peptide hormone stimulus","1/53","263/14515",0.6212503030181,0.654563725063999,0.561542035908809,"XBP1",1
GO:0051607,"GO:0051607","defense response to virus","1/53","265/14515",0.624062134445257,0.656574778207962,0.563267293257392,"PYCARD",1
GO:0051962,"GO:0051962","positive regulation of nervous system development","1/53","265/14515",0.624062134445257,0.656574778207962,0.563267293257392,"HES1",1
GO:0006401,"GO:0006401","RNA catabolic process","1/53","266/14515",0.625460359489075,0.65709491524358,0.563713512317123,"NEAT1",1
GO:0048511,"GO:0048511","rhythmic process","1/53","266/14515",0.625460359489075,0.65709491524358,0.563713512317123,"ID1",1
GO:0009914,"GO:0009914","hormone transport","1/53","269/14515",0.629624491697321,0.660992065651917,0.567056828927475,"SRI",1
GO:0002460,"GO:0002460","adaptive immune response based on somatic recombination of immune receptors built from immunoglobulin superfamily domains","1/53","271/14515",0.632375309247117,0.663400937695027,0.569123370135819,"EMP2",1
GO:2000146,"GO:2000146","negative regulation of cell motility","1/53","274/14515",0.636463990517475,0.667208826396834,0.572390110244153,"CALR",1
GO:0030217,"GO:0030217","T cell differentiation","1/53","277/14515",0.640508046550695,0.670481425258971,0.57519763189161,"XBP1",1
GO:0052547,"GO:0052547","regulation of peptidase activity","1/53","277/14515",0.640508046550695,0.670481425258971,0.57519763189161,"PYCARD",1
GO:0015980,"GO:0015980","energy derivation by oxidation of organic compounds","1/53","279/14515",0.643179528259811,0.672793549704867,0.577181174545911,"CHCHD10",1
GO:0051054,"GO:0051054","positive regulation of DNA metabolic process","1/53","280/14515",0.644507955135494,0.673698466403313,0.577957491267593,"CCT3",1
GO:0006302,"GO:0006302","double-strand break repair","1/53","282/14515",0.647150268171197,0.675974489885719,0.579910063356677,"CIB1",1
GO:0090287,"GO:0090287","regulation of cellular response to growth factor stimulus","1/53","283/14515",0.648464189044304,0.676860682606187,0.580670317011751,"HES1",1
GO:0060070,"GO:0060070","canonical Wnt signaling pathway","1/53","284/14515",0.649773309194715,0.677740596534516,0.581425184169552,"IFT20",1
GO:1902105,"GO:1902105","regulation of leukocyte differentiation","1/53","286/14515",0.652377216084893,0.679968797266978,0.583336729719372,"XBP1",1
GO:0034765,"GO:0034765","regulation of monoatomic ion transmembrane transport","1/53","290/14515",0.657528174151114,0.684846679953954,0.587521404289752,"SRI",1
GO:0048872,"GO:0048872","homeostasis of number of cells","1/53","293/14515",0.661342176912077,0.688326073894173,0.590506332849197,"P4HTM",1
GO:0048545,"GO:0048545","response to steroid hormone","1/53","297/14515",0.666362751525526,0.693055393932843,0.594563557381032,"CALR",1
GO:0006605,"GO:0006605","protein targeting","1/53","301/14515",0.671310280405817,0.697702035532565,0.598549853113798,"CIB1",1
GO:0031331,"GO:0031331","positive regulation of cellular catabolic process","1/53","302/14515",0.672535871733979,0.697977985368455,0.598786587027886,"NEAT1",1
GO:0043010,"GO:0043010","camera-type eye development","1/53","302/14515",0.672535871733979,0.697977985368455,0.598786587027886,"HES1",1
GO:0030111,"GO:0030111","regulation of Wnt signaling pathway","1/53","303/14515",0.673756979086269,0.698248501490688,0.599018659426964,"IFT20",1
GO:0042063,"GO:0042063","gliogenesis","1/53","303/14515",0.673756979086269,0.698248501490688,0.599018659426964,"HES1",1
GO:0006936,"GO:0006936","muscle contraction","1/53","305/14515",0.67618580616991,0.700266497272827,0.600749872778035,"SRI",1
GO:0040013,"GO:0040013","negative regulation of locomotion","1/53","307/14515",0.678596889705124,0.702263258100533,0.602462868927193,"CALR",1
GO:0071496,"GO:0071496","cellular response to external stimulus","1/53","309/14515",0.6809903568407,0.704238960772673,0.604157799547975,"XBP1",1
GO:0006887,"GO:0006887","exocytosis","1/53","310/14515",0.682180523748165,0.704968359296256,0.604783541421895,"SYT5",1
GO:0045089,"GO:0045089","positive regulation of innate immune response","1/53","311/14515",0.683366333832033,0.705191376431353,0.604974865033775,"PYCARD",1
GO:0045862,"GO:0045862","positive regulation of proteolysis","1/53","311/14515",0.683366333832033,0.705191376431353,0.604974865033775,"PYCARD",1
GO:0060562,"GO:0060562","epithelial tube morphogenesis","1/53","314/14515",0.686897779300297,0.708332887306831,0.607669927936433,"HES1",1
GO:0009895,"GO:0009895","negative regulation of catabolic process","1/53","315/14515",0.688066317973425,0.709035029293664,0.608272286768256,"MAP1A",1
GO:1901653,"GO:1901653","cellular response to peptide","1/53","321/14515",0.69498822379771,0.715660678046651,0.613956347994846,"XBP1",1
GO:0016236,"GO:0016236","macroautophagy","1/53","325/14515",0.699518869395463,0.719816302973109,0.617521406662661,"IFT20",1
GO:0002833,"GO:0002833","positive regulation of response to biotic stimulus","1/53","330/14515",0.705089408819168,0.725035360978126,0.621998771272772,"PYCARD",1
GO:0042176,"GO:0042176","regulation of protein catabolic process","1/53","336/14515",0.711640423692571,0.731254541377384,0.627334128380656,"MAP1A",1
GO:0001654,"GO:0001654","eye development","1/53","343/14515",0.71910296147024,0.738400922300656,0.633464919225569,"HES1",1
GO:0006644,"GO:0006644","phospholipid metabolic process","1/53","345/14515",0.721200086558722,0.739509820773189,0.634416229360913,"GPX4",1
GO:0150063,"GO:0150063","visual system development","1/53","345/14515",0.721200086558722,0.739509820773189,0.634416229360913,"HES1",1
GO:0030900,"GO:0030900","forebrain development","1/53","349/14515",0.725348356636265,0.742715852499386,0.637166643894717,"HES1",1
GO:0048880,"GO:0048880","sensory system development","1/53","349/14515",0.725348356636265,0.742715852499386,0.637166643894717,"HES1",1
GO:0050767,"GO:0050767","regulation of neurogenesis","1/53","351/14515",0.727399721655041,0.744292185282498,0.63851896008091,"HES1",1
GO:0043161,"GO:0043161","proteasome-mediated ubiquitin-dependent protein catabolic process","1/53","369/14515",0.74519826066356,0.761967841775539,0.653682684792597,"MAP1A",1
GO:0043434,"GO:0043434","response to peptide hormone","1/53","373/14515",0.748995858005233,0.765312703822634,0.656552200122943,"XBP1",1
GO:0045088,"GO:0045088","regulation of innate immune response","1/53","376/14515",0.751807559122811,0.767646201520061,0.65855407862251,"PYCARD",1
GO:0003012,"GO:0003012","muscle system process","1/53","381/14515",0.756425207020781,0.771819123514537,0.662133976228717,"SRI",1
GO:0001701,"GO:0001701","in utero embryonic development","1/53","383/14515",0.758248571238336,0.773137042482847,0.663264602434065,"HES1",1
GO:0034762,"GO:0034762","regulation of transmembrane transport","1/53","393/14515",0.767166405485968,0.781681817502872,0.670595058090859,"SRI",1
GO:0044772,"GO:0044772","mitotic cell cycle phase transition","1/53","398/14515",0.771503476645243,0.785550458713013,0.673913917016521,"CCNO",1
GO:0000280,"GO:0000280","nuclear division","1/53","401/14515",0.774067567726907,0.787609687526188,0.675680503669394,"CALR",1
GO:0050804,"GO:0050804","modulation of chemical synaptic transmission","1/53","415/14515",0.78566487501626,0.798553179705012,0.685068788786245,"MAP1A",1
GO:0051960,"GO:0051960","regulation of nervous system development","1/53","416/14515",0.786470531869036,0.798553179705012,0.685068788786245,"HES1",1
GO:0099177,"GO:0099177","regulation of trans-synaptic signaling","1/53","416/14515",0.786470531869036,0.798553179705012,0.685068788786245,"MAP1A",1
GO:0007409,"GO:0007409","axonogenesis","1/53","417/14515",0.78727321729431,0.798810368420046,0.685289427769315,"MAP1A",1
GO:0016055,"GO:0016055","Wnt signaling pathway","1/53","418/14515",0.788072942041324,0.799064196463099,0.685507183673911,"IFT20",1
GO:0072594,"GO:0072594","establishment of protein localization to organelle","1/53","419/14515",0.788869716821192,0.799249501794862,0.68566615480121,"CCT3",1
GO:0198738,"GO:0198738","cell-cell signaling by wnt","1/53","420/14515",0.789663552307038,0.799249501794862,0.68566615480121,"IFT20",1
GO:0002757,"GO:0002757","immune response-activating signaling pathway","1/53","421/14515",0.79045445913412,0.799249501794862,0.68566615480121,"PYCARD",1
GO:0051345,"GO:0051345","positive regulation of hydrolase activity","1/53","421/14515",0.79045445913412,0.799249501794862,0.68566615480121,"PYCARD",1
GO:0050808,"GO:0050808","synapse organization","1/53","436/14515",0.801973740128573,0.810333438601074,0.695174925607958,"CHCHD10",1
GO:0006091,"GO:0006091","generation of precursor metabolites and energy","1/53","441/14515",0.805673625909082,0.813506563938753,0.697897110162472,"CHCHD10",1
GO:0002764,"GO:0002764","immune response-regulating signaling pathway","1/53","442/14515",0.806405421974651,0.813680418841875,0.698046258110202,"PYCARD",1
GO:0048285,"GO:0048285","organelle fission","1/53","443/14515",0.807134514039977,0.813851306112432,0.698192860163058,"CALR",1
GO:0002831,"GO:0002831","regulation of response to biotic stimulus","1/53","447/14515",0.810024037774987,0.816198857189766,0.700206794881541,"PYCARD",1
GO:1901652,"GO:1901652","response to peptide","1/53","449/14515",0.811452828789702,0.817072308213453,0.700956117594254,"XBP1",1
GO:0007346,"GO:0007346","regulation of mitotic cell cycle","1/53","461/14515",0.819806792192705,0.824912855258265,0.707682424875874,"HES1",1
GO:0061564,"GO:0061564","axon development","1/53","465/14515",0.822509897457794,0.827060436309566,0.709524807809191,"MAP1A",1
GO:0080135,"GO:0080135","regulation of cellular response to stress","1/53","466/14515",0.823179433075925,0.827161641805386,0.709611630738712,"XBP1",1
GO:0071407,"GO:0071407","cellular response to organic cyclic compound","1/53","468/14515",0.824511078790041,0.827927561160718,0.71026870337758,"CALR",1
GO:0034655,"GO:0034655","nucleobase-containing compound catabolic process","1/53","470/14515",0.825832883626518,0.828682548511357,0.710916397586302,"NEAT1",1
GO:0051052,"GO:0051052","regulation of DNA metabolic process","1/53","477/14515",0.830382728987731,0.832673439964249,0.714340133466759,"CCT3",1
GO:0002253,"GO:0002253","activation of immune response","1/53","478/14515",0.83102311332764,0.832741286546099,0.714398338201062,"PYCARD",1
GO:0009896,"GO:0009896","positive regulation of catabolic process","1/53","485/14515",0.835439859850438,0.836590603459047,0.717700619053769,"NEAT1",1
GO:0007600,"GO:0007600","sensory perception","1/53","487/14515",0.836680846805656,0.837256676707105,0.718272034965554,"TRIOBP",1
GO:0044770,"GO:0044770","cell cycle phase transition","1/53","491/14515",0.839135337455244,0.839135337455244,0.719883714533023,"CCNO",1

## Sheet: GO_cluster1_vsCilMock_entrez
,"ID","Description","GeneRatio","BgRatio","pvalue","p.adjust","qvalue","geneID","Count"
GO:0044782,"GO:0044782","cilium organization","19/159","348/14515",8.56547214625209e-09,1.98633299071586e-05,1.89973155917402e-05,"RP1/CEP78/WDR54/DNAAF1/SPAG17/TEKT2/CFAP44/LCA5L/FAM161A/FUZ/SPAG16/NEK1/LCA5/CEP290/IFT81/CEP126/CFAP70/CROCC/CDC14A",19
GO:0060271,"GO:0060271","cilium assembly","16/159","326/14515",5.82333638203304e-07,0.000675215853496731,0.000645777355628611,"RP1/WDR54/DNAAF1/SPAG17/TEKT2/CFAP44/FAM161A/FUZ/SPAG16/NEK1/CEP290/IFT81/CEP126/CFAP70/CROCC/CDC14A",16
GO:0007018,"GO:0007018","microtubule-based movement","16/159","360/14515",2.14400627370572e-06,0.00165731684957453,0.00158506007673613,"TUBA1A/EPPIN/DNAH12/CFAP53/DNAAF1/NEK10/SPAG17/TEKT2/CFAP44/LCA5L/FUZ/SPAG16/LCA5/IFT81/CFAP70/KIF21A",16
GO:0003341,"GO:0003341","cilium movement","10/159","161/14515",1.10178243982261e-05,0.00471081385058089,0.0045054287388729,"EPPIN/CFAP53/DNAAF1/NEK10/SPAG17/TEKT2/CFAP44/SPAG16/IFT81/CFAP70",10
GO:0002399,"GO:0002399","MHC class II protein complex assembly","4/159","14/14515",1.27410174483652e-05,0.00471081385058089,0.0045054287388729,"HLA-DPA1/HLA-DPB1/HLA-DRB1/HLA-DMA",4
GO:0002503,"GO:0002503","peptide antigen assembly with MHC class II protein complex","4/159","14/14515",1.27410174483652e-05,0.00471081385058089,0.0045054287388729,"HLA-DPA1/HLA-DPB1/HLA-DRB1/HLA-DMA",4
GO:0019886,"GO:0019886","antigen processing and presentation of exogenous peptide antigen via MHC class II","5/159","29/14515",1.42197917007616e-05,0.00471081385058089,0.0045054287388729,"HLA-DPA1/HLA-DPB1/HLA-DRB1/HLA-DMA/CD74",5
GO:0002495,"GO:0002495","antigen processing and presentation of peptide antigen via MHC class II","5/159","31/14515",1.99887135638931e-05,0.00579422834433352,0.00554160782620037,"HLA-DPA1/HLA-DPB1/HLA-DRB1/HLA-DMA/CD74",5
GO:0009636,"GO:0009636","response to toxic substance","11/159","217/14515",2.70056871322071e-05,0.00636140403919129,0.00608405542796399,"GSTA1/HBB/CES1/GPX2/MB/CDK1/ALDH1A1/CP/MT1G/NQO1/EPHX1",11
GO:0002504,"GO:0002504","antigen processing and presentation of peptide or polysaccharide antigen via MHC class II","5/159","33/14515",2.74316689917693e-05,0.00636140403919129,0.00608405542796399,"HLA-DPA1/HLA-DPB1/HLA-DRB1/HLA-DMA/CD74",5
GO:0003351,"GO:0003351","epithelial cilium movement involved in extracellular fluid movement","5/159","36/14515",4.24340777618625e-05,0.00843226888030298,0.00806463336320028,"CFAP53/DNAAF1/NEK10/SPAG17/SPAG16",5
GO:0002396,"GO:0002396","MHC protein complex assembly","4/159","19/14515",4.72701575868645e-05,0.00843226888030298,0.00806463336320028,"HLA-DPA1/HLA-DPB1/HLA-DRB1/HLA-DMA",4
GO:0002501,"GO:0002501","peptide antigen assembly with MHC protein complex","4/159","19/14515",4.72701575868645e-05,0.00843226888030298,0.00806463336320028,"HLA-DPA1/HLA-DPB1/HLA-DRB1/HLA-DMA",4
GO:0099111,"GO:0099111","microtubule-based transport","10/159","193/14515",5.25394355535031e-05,0.00860944405793949,0.00823408394275142,"TUBA1A/CFAP53/DNAAF1/NEK10/SPAG17/LCA5L/FUZ/SPAG16/LCA5/IFT81",10
GO:0098754,"GO:0098754","detoxification","8/159","123/14515",6.16567955217343e-05,0.00860944405793949,0.00823408394275142,"GSTA1/HBB/GPX2/MB/ALDH1A1/CP/MT1G/NQO1",8
GO:0002478,"GO:0002478","antigen processing and presentation of exogenous peptide antigen","5/159","39/14515",6.31136476864905e-05,0.00860944405793949,0.00823408394275142,"HLA-DPA1/HLA-DPB1/HLA-DRB1/HLA-DMA/CD74",5
GO:0006858,"GO:0006858","extracellular transport","5/159","39/14515",6.31136476864905e-05,0.00860944405793949,0.00823408394275142,"CFAP53/DNAAF1/NEK10/SPAG17/SPAG16",5
GO:0019884,"GO:0019884","antigen processing and presentation of exogenous antigen","5/159","43/14515",0.000101861292475778,0.0131231298472961,0.0125509791372201,"HLA-DPA1/HLA-DPB1/HLA-DRB1/HLA-DMA/CD74",5
GO:0001578,"GO:0001578","microtubule bundle formation","7/159","101/14515",0.000120430876270209,0.0139639601035308,0.013355150331649,"RP1/DNAAF1/SPAG17/TEKT2/CFAP44/SPAG16/TPPP",7
GO:1990748,"GO:1990748","cellular detoxification","7/159","101/14515",0.000120430876270209,0.0139639601035308,0.013355150331649,"GSTA1/HBB/GPX2/MB/ALDH1A1/CP/NQO1",7
GO:0035082,"GO:0035082","axoneme assembly","6/159","72/14515",0.000135263521181154,0.0149369574104331,0.0142857262721148,"RP1/DNAAF1/SPAG17/TEKT2/CFAP44/SPAG16",6
GO:0006631,"GO:0006631","fatty acid metabolic process","13/159","359/14515",0.000162658899415877,0.0171457267157008,0.0163981962234092,"GSTA1/ALOX15/CES1/ADH7/AKR1C2/PDK4/PPARGC1A/CYP4B1/EPHX1/CBR1/CPT1A/CD74/NUDT7",13
GO:0097237,"GO:0097237","cellular response to toxic substance","7/159","109/14515",0.00019395611299673,0.0195558359147573,0.0187032279214696,"GSTA1/HBB/GPX2/MB/ALDH1A1/CP/NQO1",7
GO:0120254,"GO:0120254","olefinic compound metabolic process","8/159","152/14515",0.000268567347919189,0.0259503199926917,0.0248189211432339,"GSTA1/ALOX15/ADH7/AKR1C2/ALDH1A1/DHRS9/EPHX1/CBR1",8
GO:0098869,"GO:0098869","cellular oxidant detoxification","6/159","83/14515",0.000296016011057902,0.0265700817260219,0.0254116621033241,"GSTA1/HBB/GPX2/MB/CP/NQO1",6
GO:0042180,"GO:0042180","cellular ketone metabolic process","9/159","195/14515",0.000297896560964454,0.0265700817260219,0.0254116621033241,"CES1/AKR1C2/PDK4/NQO1/DHRS9/PPARGC1A/CBR1/CPT1A/CD74",9
GO:0006805,"GO:0006805","xenobiotic metabolic process","7/159","120/14515",0.000350302017996662,0.0300870511012688,0.0287752963711098,"GSTA2/GSTA1/ALDH3A1/NQO1/EPHX1/CBR1/CMBL",7
GO:0044458,"GO:0044458","motile cilium assembly","5/159","62/14515",0.000579364579252774,0.0479838021173994,0.0458917732513382,"DNAAF1/SPAG17/CFAP44/SPAG16/IFT81",5
GO:0048002,"GO:0048002","antigen processing and presentation of peptide antigen","5/159","66/14515",0.000772552134032019,0.0617775309938018,0.0590841142070949,"HLA-DPA1/HLA-DPB1/HLA-DRB1/HLA-DMA/CD74",5
GO:0042073,"GO:0042073","intraciliary transport","4/159","41/14515",0.00102410096075199,0.0766093589672216,0.0732692945434447,"LCA5L/FUZ/LCA5/IFT81",4
GO:0045494,"GO:0045494","photoreceptor cell maintenance","4/159","41/14515",0.00102410096075199,0.0766093589672216,0.0732692945434447,"RP1/PROM1/LCA5/CROCC",4
GO:0033559,"GO:0033559","unsaturated fatty acid metabolic process","6/159","106/14515",0.00108867210691482,0.0788947067479837,0.0754550042522873,"GSTA1/ALOX15/AKR1C2/EPHX1/CBR1/CD74",6
GO:0006690,"GO:0006690","icosanoid metabolic process","6/159","112/14515",0.00144704898813425,0.0993412080925461,0.0950100657955991,"GSTA1/ALOX15/AKR1C2/EPHX1/CBR1/CD74",6
GO:0006693,"GO:0006693","prostaglandin metabolic process","4/159","45/14515",0.00145649032994677,0.0993412080925461,0.0950100657955991,"GSTA1/AKR1C2/CBR1/CD74",4
GO:0006692,"GO:0006692","prostanoid metabolic process","4/159","46/14515",0.00158174963455919,0.104802211501222,0.100232976842593,"GSTA1/AKR1C2/CBR1/CD74",4
GO:0050873,"GO:0050873","brown fat cell differentiation","4/159","49/14515",0.00200221896132147,0.128976271425124,0.123353080453343,"MB/PPARGC1A/PLAC8/NUDT7",4
GO:0001895,"GO:0001895","retina homeostasis","4/159","52/14515",0.00249426040409011,0.156329456137432,0.14951370331203,"RP1/PROM1/LCA5/CROCC",4
GO:0045724,"GO:0045724","positive regulation of cilium assembly","3/159","26/14515",0.00278707620293423,0.165723838836012,0.158498503632454,"RP1/FUZ/CROCC",3
GO:0060421,"GO:0060421","positive regulation of heart growth","3/159","26/14515",0.00278707620293423,0.165723838836012,0.158498503632454,"CDK1/ERBB4/BASP1",3
GO:0031503,"GO:0031503","protein-containing complex localization","7/159","174/14515",0.00305913231919957,0.177353196205595,0.169620836751408,"SYNE1/SPAG17/LCA5L/FUZ/ERBB4/LCA5/IFT81",7
GO:0097305,"GO:0097305","response to alcohol","8/159","229/14515",0.00375086980973799,0.210054539998293,0.200896446188876,"S100A8/CES1/ADH7/AKR1C2/CDK1/NQO1/CPT1A/XRN1",8
GO:0009410,"GO:0009410","response to xenobiotic stimulus","11/159","390/14515",0.00380435130656676,0.210054539998293,0.200896446188876,"GSTA2/GSTA1/ALDH3A1/CENPF/CDK1/NQO1/EPHX1/CBR1/IGFBP2/CPT1A/CMBL",11
GO:0071466,"GO:0071466","cellular response to xenobiotic stimulus","7/159","182/14515",0.00391948539541344,0.211378758882878,0.202162930921325,"GSTA2/GSTA1/ALDH3A1/NQO1/EPHX1/CBR1/CMBL",7
GO:1905515,"GO:1905515","non-motile cilium assembly","4/159","60/14515",0.00419940056207565,0.217220268241068,0.207749758373132,"RP1/FUZ/CEP290/CEP126",4
GO:0071398,"GO:0071398","cellular response to fatty acid","3/159","30/14515",0.00421514103960674,0.217220268241068,0.207749758373132,"AKR1C2/PDK4/CPT1A",3
GO:0030224,"GO:0030224","monocyte differentiation","3/159","31/14515",0.0046296479007573,0.223669864205337,0.213918160677536,"MT1G/HLA-DRB1/CD74",3
GO:0045923,"GO:0045923","positive regulation of fatty acid metabolic process","3/159","31/14515",0.0046296479007573,0.223669864205337,0.213918160677536,"PPARGC1A/CPT1A/CD74",3
GO:0046320,"GO:0046320","regulation of fatty acid oxidation","3/159","31/14515",0.0046296479007573,0.223669864205337,0.213918160677536,"PDK4/PPARGC1A/CPT1A",3
GO:0019395,"GO:0019395","fatty acid oxidation","5/159","100/14515",0.00483619424835014,0.22430268923848,0.214523395395237,"ALOX15/ADH7/PDK4/PPARGC1A/CPT1A",5
GO:0019882,"GO:0019882","antigen processing and presentation","5/159","100/14515",0.00483619424835014,0.22430268923848,0.214523395395237,"HLA-DPA1/HLA-DPB1/HLA-DRB1/HLA-DMA/CD74",5
GO:0060287,"GO:0060287","epithelial cilium movement involved in determination of left/right asymmetry","2/159","10/14515",0.00506513369937677,0.230314608801073,0.220273203397046,"CFAP53/DNAAF1",2
GO:0042573,"GO:0042573","retinoic acid metabolic process","3/159","33/14515",0.00553047569586863,0.246637944975372,0.235884864194235,"ADH7/DHRS9/SCPEP1",3
GO:0001676,"GO:0001676","long-chain fatty acid metabolic process","5/159","104/14515",0.00570547352380872,0.249641379277593,0.238757352823535,"GSTA1/ALOX15/EPHX1/CBR1/CPT1A",5
GO:0042117,"GO:0042117","monocyte activation","2/159","11/14515",0.00614637980426033,0.258167060638963,0.246911326009984,"FN1/MT1G",2
GO:0042373,"GO:0042373","vitamin K metabolic process","2/159","11/14515",0.00614637980426033,0.258167060638963,0.246911326009984,"NQO1/CBR1",2
GO:0034440,"GO:0034440","lipid oxidation","5/159","107/14515",0.0064259064754665,0.258167060638963,0.246911326009984,"ALOX15/ADH7/PDK4/PPARGC1A/CPT1A",5
GO:0031952,"GO:0031952","regulation of protein autophosphorylation","3/159","35/14515",0.00652942550319533,0.258167060638963,0.246911326009984,"CALM3/NEK10/EEF2K",3
GO:0030317,"GO:0030317","flagellated sperm motility","5/159","108/14515",0.00667961347060705,0.258167060638963,0.246911326009984,"EPPIN/TEKT2/CFAP44/SPAG16/IFT81",5
GO:0045471,"GO:0045471","response to ethanol","5/159","108/14515",0.00667961347060705,0.258167060638963,0.246911326009984,"S100A8/ADH7/CDK1/NQO1/CPT1A",5
GO:0097722,"GO:0097722","sperm motility","5/159","108/14515",0.00667961347060705,0.258167060638963,0.246911326009984,"EPPIN/TEKT2/CFAP44/SPAG16/IFT81",5
GO:0001736,"GO:0001736","establishment of planar polarity","3/159","36/14515",0.00706650855818647,0.260114815022769,0.248774160937325,"FUZ/ERBB4/FZD6",3
GO:0007164,"GO:0007164","establishment of tissue polarity","3/159","36/14515",0.00706650855818647,0.260114815022769,0.248774160937325,"FUZ/ERBB4/FZD6",3
GO:0046622,"GO:0046622","positive regulation of organ growth","3/159","36/14515",0.00706650855818647,0.260114815022769,0.248774160937325,"CDK1/ERBB4/BASP1",3
GO:0015671,"GO:0015671","oxygen transport","2/159","12/14515",0.00732287605725543,0.265339837137115,0.253771379155217,"HBB/MB",2
GO:0010970,"GO:0010970","transport along microtubule","6/159","159/14515",0.00812194336062027,0.288458217209123,0.275881829127629,"TUBA1A/SPAG17/LCA5L/FUZ/LCA5/IFT81",6
GO:0002468,"GO:0002468","dendritic cell antigen processing and presentation","2/159","13/14515",0.00859243271917247,0.288458217209123,0.275881829127629,"HLA-DRB1/CD74",2
GO:0036159,"GO:0036159","inner dynein arm assembly","2/159","13/14515",0.00859243271917247,0.288458217209123,0.275881829127629,"DNAAF1/TEKT2",2
GO:0046321,"GO:0046321","positive regulation of fatty acid oxidation","2/159","13/14515",0.00859243271917247,0.288458217209123,0.275881829127629,"PPARGC1A/CPT1A",2
GO:0021762,"GO:0021762","substantia nigra development","3/159","39/14515",0.00883162286409993,0.288458217209123,0.275881829127629,"CALM3/BASP1/GNB4",3
GO:1901661,"GO:1901661","quinone metabolic process","3/159","39/14515",0.00883162286409993,0.288458217209123,0.275881829127629,"AKR1C2/NQO1/CBR1",3
GO:1901861,"GO:1901861","regulation of muscle tissue development","3/159","39/14515",0.00883162286409993,0.288458217209123,0.275881829127629,"CENPF/PPARGC1A/ERBB3",3
GO:0120316,"GO:0120316","sperm flagellum assembly","3/159","40/14515",0.00947212772142635,0.303694289282102,0.290453629067605,"CFAP44/SPAG16/IFT81",3
GO:0010457,"GO:0010457","centriole-centriole cohesion","2/159","14/14515",0.0099528960696161,0.303694289282102,0.290453629067605,"NEK2/CROCC",2
GO:0046598,"GO:0046598","positive regulation of viral entry into host cell","2/159","14/14515",0.0099528960696161,0.303694289282102,0.290453629067605,"HLA-DRB1/CD74",2
GO:0071599,"GO:0071599","otic vesicle development","2/159","14/14515",0.0099528960696161,0.303694289282102,0.290453629067605,"CEP290/STOX1",2
GO:0075294,"GO:0075294","positive regulation by symbiont of entry into host","2/159","14/14515",0.0099528960696161,0.303694289282102,0.290453629067605,"HLA-DRB1/CD74",2
GO:0042445,"GO:0042445","hormone metabolic process","7/159","218/14515",0.0102238082225763,0.307909237248759,0.294484811004351,"ADH7/AKR1C2/ALDH1A1/DHRS9/SCPEP1/CHST9/CTSB",7
GO:0019217,"GO:0019217","regulation of fatty acid metabolic process","4/159","78/14515",0.0105602415395312,0.312432510317582,0.298810875485869,"PDK4/PPARGC1A/CPT1A/CD74",4
GO:0010565,"GO:0010565","regulation of cellular ketone metabolic process","5/159","121/14515",0.0106434533484644,0.312432510317582,0.298810875485869,"CES1/PDK4/PPARGC1A/CPT1A/CD74",5
GO:0042448,"GO:0042448","progesterone metabolic process","2/159","15/14515",0.0114021478887622,0.325636589572542,0.311439274746077,"AKR1C2/DHRS9",2
GO:0001523,"GO:0001523","retinoid metabolic process","4/159","80/14515",0.0115145322746651,0.325636589572542,0.311439274746077,"ADH7/ALDH1A1/DHRS9/SCPEP1",4
GO:1902117,"GO:1902117","positive regulation of organelle assembly","4/159","80/14515",0.0115145322746651,0.325636589572542,0.311439274746077,"RP1/FUZ/CROCC/WIPI1",4
GO:0030901,"GO:0030901","midbrain development","4/159","81/14515",0.0120117901847747,0.335606523355333,0.32097453290197,"CALM3/BASP1/GNB4/FZD6",4
GO:0051347,"GO:0051347","positive regulation of transferase activity","9/159","341/14515",0.0128710804186475,0.344558437146412,0.329536155360745,"CDC20/NEK2/CALM3/NEK10/HLA-DRB1/ERBB4/STOX1/ERBB3/CD74",9
GO:0002091,"GO:0002091","negative regulation of receptor internalization","2/159","16/14515",0.0129381049460537,0.344558437146412,0.329536155360745,"WDR54/ANKRD13A",2
GO:0045655,"GO:0045655","regulation of monocyte differentiation","2/159","16/14515",0.0129381049460537,0.344558437146412,0.329536155360745,"HLA-DRB1/CD74",2
GO:0001754,"GO:0001754","eye photoreceptor cell differentiation","3/159","45/14515",0.0130750937770092,0.344558437146412,0.329536155360745,"RP1/PROM1/CEP290",3
GO:0006636,"GO:0006636","unsaturated fatty acid biosynthetic process","3/159","45/14515",0.0130750937770092,0.344558437146412,0.329536155360745,"ALOX15/CBR1/CD74",3
GO:0010035,"GO:0010035","response to inorganic substance","11/159","466/14515",0.0136313714738794,0.346784983329311,0.331665627141853,"S100A8/HBB/ALOX15/TUBA1A/MB/CDK1/MT1G/NQO1/CALM3/MYB/EEF2K",11
GO:0010638,"GO:0010638","positive regulation of organelle organization","11/159","466/14515",0.0136313714738794,0.346784983329311,0.331665627141853,"ALOX15/RP1/GRN/CDC20/NEK2/CDK1/PPARGC1A/SCIN/FUZ/CROCC/WIPI1",11
GO:0016101,"GO:0016101","diterpenoid metabolic process","4/159","85/14515",0.0141378497787272,0.346784983329311,0.331665627141853,"ADH7/ALDH1A1/DHRS9/SCPEP1",4
GO:0060294,"GO:0060294","cilium movement involved in cell motility","5/159","130/14515",0.0141793122934264,0.346784983329311,0.331665627141853,"EPPIN/TEKT2/CFAP44/SPAG16/IFT81",5
GO:0010817,"GO:0010817","regulation of hormone levels","11/159","469/14515",0.014238510538569,0.346784983329311,0.331665627141853,"ADH7/AKR1C2/ALDH1A1/DHRS9/SCPEP1/HLA-DRB1/CHST9/MYB/PTPRN2/CPT1A/CTSB",11
GO:0046777,"GO:0046777","protein autophosphorylation","6/159","180/14515",0.0143616715103843,0.346784983329311,0.331665627141853,"NEK2/CALM3/STK33/NEK10/ERBB4/EEF2K",6
GO:0016202,"GO:0016202","regulation of striated muscle tissue development","2/159","17/14515",0.0145587184957275,0.346784983329311,0.331665627141853,"CENPF/ERBB3",2
GO:1900424,"GO:1900424","regulation of defense response to bacterium","2/159","17/14515",0.0145587184957275,0.346784983329311,0.331665627141853,"GRN/SPINK5",2
GO:0046718,"GO:0046718","symbiont entry into host cell","5/159","131/14515",0.0146153631961247,0.346784983329311,0.331665627141853,"CDK1/HLA-DRB1/CDHR3/CD74/CTSB",5
GO:0030258,"GO:0030258","lipid modification","6/159","182/14515",0.0150920109353313,0.346784983329311,0.331665627141853,"ALOX15/ADH7/PLPPR3/PDK4/PPARGC1A/CPT1A",6
GO:0042472,"GO:0042472","inner ear morphogenesis","4/159","87/14515",0.0152847524399926,0.346784983329311,0.331665627141853,"CEP290/SOBP/STOX1/FZD6",4
GO:0001894,"GO:0001894","tissue homeostasis","7/159","238/14515",0.0159286722562095,0.346784983329311,0.331665627141853,"RP1/TUBA1A/ALDH1A1/PDK4/PROM1/LCA5/CROCC",7
GO:0060249,"GO:0060249","anatomical structure homeostasis","7/159","238/14515",0.0159286722562095,0.346784983329311,0.331665627141853,"RP1/TUBA1A/ALDH1A1/PDK4/PROM1/LCA5/CROCC",7
GO:0030705,"GO:0030705","cytoskeleton-dependent intracellular transport","6/159","185/14515",0.0162353596781467,0.346784983329311,0.331665627141853,"TUBA1A/SPAG17/LCA5L/FUZ/LCA5/IFT81",6
GO:0006825,"GO:0006825","copper ion transport","2/159","18/14515",0.0162619737790848,0.346784983329311,0.331665627141853,"CP/STEAP3",2
GO:0015669,"GO:0015669","gas transport","2/159","18/14515",0.0162619737790848,0.346784983329311,0.331665627141853,"HBB/MB",2
GO:0061318,"GO:0061318","renal filtration cell differentiation","2/159","18/14515",0.0162619737790848,0.346784983329311,0.331665627141853,"PROM1/BASP1",2
GO:0072112,"GO:0072112","podocyte differentiation","2/159","18/14515",0.0162619737790848,0.346784983329311,0.331665627141853,"PROM1/BASP1",2
GO:0006979,"GO:0006979","response to oxidative stress","9/159","355/14515",0.0163356117670518,0.346784983329311,0.331665627141853,"HBB/GPX2/MB/CDK1/PSIP1/NQO1/PPARGC1A/MYB/STOX1",9
GO:0070542,"GO:0070542","response to fatty acid","3/159","49/14515",0.0164474144218181,0.346784983329311,0.331665627141853,"AKR1C2/PDK4/CPT1A",3
GO:0001539,"GO:0001539","cilium or flagellum-dependent cell motility","5/159","135/14515",0.0164494817448143,0.346784983329311,0.331665627141853,"EPPIN/TEKT2/CFAP44/SPAG16/IFT81",5
GO:0060285,"GO:0060285","cilium-dependent cell motility","5/159","135/14515",0.0164494817448143,0.346784983329311,0.331665627141853,"EPPIN/TEKT2/CFAP44/SPAG16/IFT81",5
GO:0042572,"GO:0042572","retinol metabolic process","3/159","50/14515",0.0173595050482894,0.348736815233344,0.333532361815054,"ADH7/ALDH1A1/DHRS9",3
GO:0048146,"GO:0048146","positive regulation of fibroblast proliferation","3/159","50/14515",0.0173595050482894,0.348736815233344,0.333532361815054,"FN1/MYB/CD74",3
GO:0044409,"GO:0044409","symbiont entry into host","5/159","138/14515",0.0179214798414894,0.348736815233344,0.333532361815054,"CDK1/HLA-DRB1/CDHR3/CD74/CTSB",5
GO:0044839,"GO:0044839","cell cycle G2/M phase transition","5/159","138/14515",0.0179214798414894,0.348736815233344,0.333532361815054,"CENPF/CDK1/CALM3/NEK10/STOX1",5
GO:0016075,"GO:0016075","rRNA catabolic process","2/159","19/14515",0.0180458895334201,0.348736815233344,0.333532361815054,"ERN2/XRN1",2
GO:0019430,"GO:0019430","removal of superoxide radicals","2/159","19/14515",0.0180458895334201,0.348736815233344,0.333532361815054,"MB/NQO1",2
GO:0048634,"GO:0048634","regulation of muscle organ development","2/159","19/14515",0.0180458895334201,0.348736815233344,0.333532361815054,"CENPF/ERBB3",2
GO:0060045,"GO:0060045","positive regulation of cardiac muscle cell proliferation","2/159","19/14515",0.0180458895334201,0.348736815233344,0.333532361815054,"CDK1/ERBB4",2
GO:0072311,"GO:0072311","glomerular epithelial cell differentiation","2/159","19/14515",0.0180458895334201,0.348736815233344,0.333532361815054,"PROM1/BASP1",2
GO:1901863,"GO:1901863","positive regulation of muscle tissue development","2/159","19/14515",0.0180458895334201,0.348736815233344,0.333532361815054,"PPARGC1A/ERBB3",2
GO:0033047,"GO:0033047","regulation of mitotic sister chromatid segregation","3/159","52/14515",0.0192670117439301,0.366231149460441,0.350263966733915,"CDC20/CENPF/CDK1",3
GO:0060420,"GO:0060420","regulation of heart growth","3/159","52/14515",0.0192670117439301,0.366231149460441,0.350263966733915,"CDK1/ERBB4/BASP1",3
GO:0043651,"GO:0043651","linoleic acid metabolic process","2/159","20/14515",0.0199085175075236,0.369342816799578,0.353239969586124,"GSTA1/ALOX15",2
GO:0071450,"GO:0071450","cellular response to oxygen radical","2/159","20/14515",0.0199085175075236,0.369342816799578,0.353239969586124,"MB/NQO1",2
GO:0071451,"GO:0071451","cellular response to superoxide","2/159","20/14515",0.0199085175075236,0.369342816799578,0.353239969586124,"MB/NQO1",2
GO:0042542,"GO:0042542","response to hydrogen peroxide","4/159","95/14515",0.0204511223921986,0.376398038313561,0.359987592985485,"HBB/CDK1/NQO1/MYB",4
GO:0051897,"GO:0051897","positive regulation of phosphatidylinositol 3-kinase/protein kinase B signal transduction","5/159","144/14515",0.0211212367867918,0.381919893082748,0.365268702355984,"FN1/AKR1C2/ERBB4/STOX1/ERBB3",5
GO:0006721,"GO:0006721","terpenoid metabolic process","4/159","96/14515",0.0211635430417808,0.381919893082748,0.365268702355984,"ADH7/ALDH1A1/DHRS9/SCPEP1",4
GO:0045785,"GO:0045785","positive regulation of cell adhesion","10/159","434/14515",0.0212452204431542,0.381919893082748,0.365268702355984,"FN1/ALOX15/CCDC80/HLA-DPA1/HLA-DPB1/HLA-DRB1/HLA-DMA/IGFBP2/CD74/RIN2",10
GO:0031023,"GO:0031023","microtubule organizing center organization","5/159","145/14515",0.021688415378204,0.386887963554269,0.370020171675107,"CDC20B/TUBA1A/NEK2/CDK1/CROCC",5
GO:0072330,"GO:0072330","monocarboxylic acid biosynthetic process","6/159","199/14515",0.0223667869442996,0.395943350563594,0.378680756059778,"ALOX15/CES1/PDK4/DHRS9/CBR1/CD74",6
GO:0034308,"GO:0034308","primary alcohol metabolic process","4/159","98/14515",0.0226336837114522,0.397632670658012,0.380296424083172,"ADH7/AKR1C2/ALDH1A1/DHRS9",4
GO:0019369,"GO:0019369","arachidonic acid metabolic process","3/159","56/14515",0.0234163877129117,0.400990041381808,0.383507417984825,"ALOX15/EPHX1/CBR1",3
GO:0032042,"GO:0032042","mitochondrial DNA metabolic process","2/159","22/14515",0.0238622793060326,0.400990041381808,0.383507417984825,"PPARGC1A/STOX1",2
GO:0038128,"GO:0038128","ERBB2 signaling pathway","2/159","22/14515",0.0238622793060326,0.400990041381808,0.383507417984825,"ERBB4/ERBB3",2
GO:0045652,"GO:0045652","regulation of megakaryocyte differentiation","2/159","22/14515",0.0238622793060326,0.400990041381808,0.383507417984825,"SCIN/MYB",2
GO:0072010,"GO:0072010","glomerular epithelium development","2/159","22/14515",0.0238622793060326,0.400990041381808,0.383507417984825,"PROM1/BASP1",2
GO:1903902,"GO:1903902","positive regulation of viral life cycle","2/159","22/14515",0.0238622793060326,0.400990041381808,0.383507417984825,"HLA-DRB1/CD74",2
GO:0006885,"GO:0006885","regulation of pH","4/159","100/14515",0.024164682785418,0.401182012841746,0.383691019748784,"GRN/ATP12A/PDK4/SLC4A8",4
GO:0045834,"GO:0045834","positive regulation of lipid metabolic process","4/159","101/14515",0.0249531634174589,0.401182012841746,0.383691019748784,"CES1/PPARGC1A/CPT1A/CD74",4
GO:0010038,"GO:0010038","response to metal ion","8/159","321/14515",0.0251377213890407,0.401182012841746,0.383691019748784,"S100A8/ALOX15/TUBA1A/CDK1/MT1G/NQO1/CALM3/EEF2K",8
GO:0046530,"GO:0046530","photoreceptor cell differentiation","3/159","58/14515",0.0256584329255806,0.401182012841746,0.383691019748784,"RP1/PROM1/CEP290",3
GO:0048857,"GO:0048857","neural nucleus development","3/159","58/14515",0.0256584329255806,0.401182012841746,0.383691019748784,"CALM3/BASP1/GNB4",3
GO:1902749,"GO:1902749","regulation of cell cycle G2/M phase transition","4/159","102/14515",0.0257570427797565,0.401182012841746,0.383691019748784,"CENPF/CDK1/NEK10/STOX1",4
GO:0022900,"GO:0022900","electron transport chain","5/159","152/14515",0.0259372234656866,0.401182012841746,0.383691019748784,"COX7A1/GPX2/CDK1/PPARGC1A/CYB5A",5
GO:0000303,"GO:0000303","response to superoxide","2/159","23/14515",0.0259496774153781,0.401182012841746,0.383691019748784,"MB/NQO1",2
GO:0031145,"GO:0031145","anaphase-promoting complex-dependent catabolic process","2/159","23/14515",0.0259496774153781,0.401182012841746,0.383691019748784,"CDC20/CDC20B",2
GO:0031954,"GO:0031954","positive regulation of protein autophosphorylation","2/159","23/14515",0.0259496774153781,0.401182012841746,0.383691019748784,"CALM3/NEK10",2
GO:0044090,"GO:0044090","positive regulation of vacuole organization","2/159","23/14515",0.0259496774153781,0.401182012841746,0.383691019748784,"GRN/WIPI1",2
GO:0055023,"GO:0055023","positive regulation of cardiac muscle tissue growth","2/159","23/14515",0.0259496774153781,0.401182012841746,0.383691019748784,"CDK1/ERBB4",2
GO:0070371,"GO:0070371","ERK1 and ERK2 cascade","7/159","264/14515",0.0263261446990453,0.403886142876131,0.386277253371466,"FN1/ALOX15/CDK1/NEK10/HLA-DRB1/ERBB4/CD74",7
GO:0048144,"GO:0048144","fibroblast proliferation","4/159","103/14515",0.026576375087542,0.403886142876131,0.386277253371466,"FN1/CDK1/MYB/CD74",4
GO:0001738,"GO:0001738","morphogenesis of a polarized epithelium","3/159","59/14515",0.0268212445032015,0.403886142876131,0.386277253371466,"FUZ/ERBB4/FZD6",3
GO:0002090,"GO:0002090","regulation of receptor internalization","3/159","59/14515",0.0268212445032015,0.403886142876131,0.386277253371466,"WDR54/SYNE1/ANKRD13A",3
GO:0044403,"GO:0044403","biological process involved in symbiotic interaction","7/159","267/14515",0.0277670671797653,0.415179512035428,0.397078246911621,"FN1/CDK1/HLA-DRB1/CDHR3/STOM/CD74/CTSB",7
GO:0043525,"GO:0043525","positive regulation of neuron apoptotic process","3/159","60/14515",0.0280118678685239,0.415179512035428,0.397078246911621,"GRN/NQO1/MYB",3
GO:0000305,"GO:0000305","response to oxygen radical","2/159","24/14515",0.0281083153900656,0.415179512035428,0.397078246911621,"MB/NQO1",2
GO:0042471,"GO:0042471","ear morphogenesis","4/159","106/14515",0.0291275808653647,0.426320508522648,0.407733511022092,"CEP290/SOBP/STOX1/FZD6",4
GO:0048524,"GO:0048524","positive regulation of viral process","3/159","61/14515",0.0292302547887456,0.426320508522648,0.407733511022092,"HLA-DRB1/STOM/CD74",3
GO:0002931,"GO:0002931","response to ischemia","3/159","62/14515",0.0304763473222829,0.441716559002338,0.422458314526646,"NQO1/MYB/EEF2K",3
GO:0033674,"GO:0033674","positive regulation of kinase activity","7/159","274/14515",0.0313359431180712,0.451354360812466,0.431675921214619,"CALM3/NEK10/HLA-DRB1/ERBB4/STOX1/ERBB3/CD74",7
GO:0070301,"GO:0070301","cellular response to hydrogen peroxide","3/159","63/14515",0.0317500781129181,0.454496488542327,0.43468105642572,"CDK1/NQO1/MYB",3
GO:0019883,"GO:0019883","antigen processing and presentation of endogenous antigen","2/159","26/14515",0.0326321802256852,0.458630460262812,0.438634792571093,"HLA-DRB1/CD74",2
GO:0030808,"GO:0030808","regulation of nucleotide biosynthetic process","2/159","26/14515",0.0326321802256852,0.458630460262812,0.438634792571093,"PDK4/PPARGC1A",2
GO:1900371,"GO:1900371","regulation of purine nucleotide biosynthetic process","2/159","26/14515",0.0326321802256852,0.458630460262812,0.438634792571093,"PDK4/PPARGC1A",2
GO:0006809,"GO:0006809","nitric oxide biosynthetic process","3/159","64/14515",0.0330513706779314,0.458958853904927,0.43894886869462,"HBB/NQO1/GCHFR",3
GO:0014855,"GO:0014855","striated muscle cell proliferation","3/159","64/14515",0.0330513706779314,0.458958853904927,0.43894886869462,"CDK1/ERBB4/MYB",3
GO:0050777,"GO:0050777","negative regulation of immune response","5/159","163/14515",0.0336294106378335,0.461084620784988,0.440981955014171,"ALOX15/GRN/SPINK5/HLA-DRB1/SAMHD1",5
GO:0050870,"GO:0050870","positive regulation of T cell activation","6/159","220/14515",0.034222303304367,0.461084620784988,0.440981955014171,"HLA-DPA1/HLA-DPB1/HLA-DRB1/HLA-DMA/IGFBP2/CD74",6
GO:0001516,"GO:0001516","prostaglandin biosynthetic process","2/159","27/14515",0.0349939168857947,0.461084620784988,0.440981955014171,"CBR1/CD74",2
GO:0007288,"GO:0007288","sperm axoneme assembly","2/159","27/14515",0.0349939168857947,0.461084620784988,0.440981955014171,"CFAP44/SPAG16",2
GO:0010800,"GO:0010800","positive regulation of peptidyl-threonine phosphorylation","2/159","27/14515",0.0349939168857947,0.461084620784988,0.440981955014171,"CALM3/STOX1",2
GO:0010971,"GO:0010971","positive regulation of G2/M transition of mitotic cell cycle","2/159","27/14515",0.0349939168857947,0.461084620784988,0.440981955014171,"CDK1/STOX1",2
GO:0046457,"GO:0046457","prostanoid biosynthetic process","2/159","27/14515",0.0349939168857947,0.461084620784988,0.440981955014171,"CBR1/CD74",2
GO:0070286,"GO:0070286","axonemal dynein complex assembly","2/159","27/14515",0.0349939168857947,0.461084620784988,0.440981955014171,"DNAAF1/TEKT2",2
GO:1901021,"GO:1901021","positive regulation of calcium ion transmembrane transporter activity","2/159","27/14515",0.0349939168857947,0.461084620784988,0.440981955014171,"CALM3/STIM2",2
GO:0045931,"GO:0045931","positive regulation of mitotic cell cycle","4/159","113/14515",0.0356291291721188,0.466801980509285,0.44645004558819,"CDC20/CDK1/USP2/STOX1",4
GO:1902017,"GO:1902017","regulation of cilium assembly","3/159","67/14515",0.0371197231805716,0.483599090200818,0.462514824018122,"RP1/FUZ/CROCC",3
GO:0048261,"GO:0048261","negative regulation of receptor-mediated endocytosis","2/159","28/14515",0.0374199121339915,0.484786459434225,0.463650425559071,"WDR54/ANKRD13A",2
GO:0031099,"GO:0031099","regeneration","5/159","169/14515",0.0383646754850373,0.494264902498897,0.472715621327331,"OMG/GRN/CDK1/ERBB4/CPT1A",5
GO:0062013,"GO:0062013","positive regulation of small molecule metabolic process","4/159","116/14515",0.0386524755904283,0.495221496653056,0.473630509270325,"CES1/PPARGC1A/CPT1A/CD74",4
GO:0010811,"GO:0010811","positive regulation of cell-substrate adhesion","4/159","117/14515",0.0396919742414011,0.505725670681346,0.483676715519664,"FN1/ALOX15/CCDC80/RIN2",4
GO:0060219,"GO:0060219","camera-type eye photoreceptor cell differentiation","2/159","29/14515",0.0399084940641165,0.505725670681346,0.483676715519664,"RP1/PROM1",2
GO:0010001,"GO:0010001","glial cell differentiation","6/159","229/14515",0.0403505484289576,0.508548488080177,0.486376461898247,"S100A8/GRN/TUBA1A/CDK1/TPPP/ERBB3",6
GO:0021782,"GO:0021782","glial cell development","4/159","118/14515",0.0407473430282693,0.509655052380999,0.48743478149237,"S100A8/GRN/TPPP/ERBB3",4
GO:0051701,"GO:0051701","biological process involved in interaction with host","5/159","172/14515",0.040877895533793,0.509655052380999,0.48743478149237,"CDK1/HLA-DRB1/CDHR3/CD74/CTSB",5
GO:0046209,"GO:0046209","nitric oxide metabolic process","3/159","70/14515",0.0414325602697064,0.513095902662172,0.490725615355619,"HBB/NQO1/GCHFR",3
GO:0050671,"GO:0050671","positive regulation of lymphocyte proliferation","4/159","119/14515",0.0418185845290554,0.513095902662172,0.490725615355619,"HLA-DPA1/HLA-DPB1/IGFBP2/CD74",4
GO:0000002,"GO:0000002","mitochondrial genome maintenance","2/159","30/14515",0.042458019280153,0.513095902662172,0.490725615355619,"PPARGC1A/STOX1",2
GO:1902751,"GO:1902751","positive regulation of cell cycle G2/M phase transition","2/159","30/14515",0.042458019280153,0.513095902662172,0.490725615355619,"CDK1/STOX1",2
GO:2001258,"GO:2001258","negative regulation of cation channel activity","2/159","30/14515",0.042458019280153,0.513095902662172,0.490725615355619,"CALM3/KCNRG",2
GO:0046394,"GO:0046394","carboxylic acid biosynthetic process","7/159","293/14515",0.0425417010716822,0.513095902662172,0.490725615355619,"ALOX15/CES1/ALDH1A1/PDK4/DHRS9/CBR1/CD74",7
GO:0038127,"GO:0038127","ERBB signaling pathway","4/159","120/14515",0.0429056983318064,0.513095902662172,0.490725615355619,"PIGR/WDR54/ERBB4/ERBB3",4
GO:2001057,"GO:2001057","reactive nitrogen species metabolic process","3/159","71/14515",0.0429239349359471,0.513095902662172,0.490725615355619,"HBB/NQO1/GCHFR",3
GO:0016053,"GO:0016053","organic acid biosynthetic process","7/159","296/14515",0.0445209258174034,0.525883084448953,0.502955293313336,"ALOX15/CES1/ALDH1A1/PDK4/DHRS9/CBR1/CD74",7
GO:0008207,"GO:0008207","C21-steroid hormone metabolic process","2/159","31/14515",0.045066872478732,0.525883084448953,0.502955293313336,"AKR1C2/DHRS9",2
GO:0042462,"GO:0042462","eye photoreceptor cell development","2/159","31/14515",0.045066872478732,0.525883084448953,0.502955293313336,"RP1/CEP290",2
GO:0046688,"GO:0046688","response to copper ion","2/159","31/14515",0.045066872478732,0.525883084448953,0.502955293313336,"CDK1/MT1G",2
GO:0032946,"GO:0032946","positive regulation of mononuclear cell proliferation","4/159","122/14515",0.0451275264361111,0.525883084448953,0.502955293313336,"HLA-DPA1/HLA-DPB1/IGFBP2/CD74",4
GO:0051235,"GO:0051235","maintenance of location","7/159","298/14515",0.0458729551297756,0.530560661405827,0.507428934242108,"S100A8/CES1/CALM3/SYNE1/SCIN/PLCH1/CPT1A",7
GO:0060419,"GO:0060419","heart growth","3/159","73/14515",0.0459864997596253,0.530560661405827,0.507428934242108,"CDK1/ERBB4/BASP1",3
GO:0090090,"GO:0090090","negative regulation of canonical Wnt signaling pathway","4/159","124/14515",0.0474127654619473,0.537349066701147,0.513921374249026,"FUZ/IGFBP2/BICC1/FZD6",4
GO:0006084,"GO:0006084","acetyl-CoA metabolic process","2/159","32/14515",0.0477334660372731,0.537349066701147,0.513921374249026,"PDK4/NUDT7",2
GO:0030261,"GO:0030261","chromosome condensation","2/159","32/14515",0.0477334660372731,0.537349066701147,0.513921374249026,"CDK1/ERN2",2
GO:0048199,"GO:0048199","vesicle targeting, to, from or within Golgi","2/159","32/14515",0.0477334660372731,0.537349066701147,0.513921374249026,"WIPI1/TRAPPC6A",2
GO:0060043,"GO:0060043","regulation of cardiac muscle cell proliferation","2/159","32/14515",0.0477334660372731,0.537349066701147,0.513921374249026,"CDK1/ERBB4",2
GO:0000086,"GO:0000086","G2/M transition of mitotic cell cycle","4/159","125/14515",0.0485791321903287,0.541957753862421,0.518329128884102,"CENPF/CDK1/CALM3/STOX1",4
GO:0000302,"GO:0000302","response to reactive oxygen species","5/159","181/14515",0.0490066132236218,0.541957753862421,0.518329128884102,"HBB/MB/CDK1/NQO1/MYB",5
GO:0042063,"GO:0042063","gliogenesis","7/159","303/14515",0.0493678394874178,0.541957753862421,0.518329128884102,"S100A8/GRN/TUBA1A/CDK1/MYB/TPPP/ERBB3",7
GO:0070372,"GO:0070372","regulation of ERK1 and ERK2 cascade","6/159","241/14515",0.049545081422524,0.541957753862421,0.518329128884102,"FN1/ALOX15/NEK10/HLA-DRB1/ERBB4/CD74",6
GO:0090596,"GO:0090596","sensory organ morphogenesis","6/159","241/14515",0.049545081422524,0.541957753862421,0.518329128884102,"RP1/PROM1/CEP290/SOBP/STOX1/FZD6",6
GO:1903039,"GO:1903039","positive regulation of leukocyte cell-cell adhesion","6/159","241/14515",0.049545081422524,0.541957753862421,0.518329128884102,"HLA-DPA1/HLA-DPB1/HLA-DRB1/HLA-DMA/IGFBP2/CD74",6
GO:0003352,"GO:0003352","regulation of cilium movement","2/159","33/14515",0.0504562396076862,0.549333425587908,0.525383231299209,"EPPIN/DNAAF1",2
GO:0032370,"GO:0032370","positive regulation of lipid transport","3/159","76/14515",0.0507775898086982,0.549373219641912,0.525421290386286,"CES1/ABCA13/MYB",3
GO:0071248,"GO:0071248","cellular response to metal ion","5/159","183/14515",0.050933696517038,0.549373219641912,0.525421290386286,"ALOX15/TUBA1A/MT1G/NQO1/EEF2K",5
GO:0001893,"GO:0001893","maternal placenta development","2/159","34/14515",0.053233659715565,0.56113116763816,0.536666607754523,"NR2F2/CTSB",2
GO:0002920,"GO:0002920","regulation of humoral immune response","2/159","34/14515",0.053233659715565,0.56113116763816,0.536666607754523,"SPINK5/CFH",2
GO:0006882,"GO:0006882","intracellular zinc ion homeostasis","2/159","34/14515",0.053233659715565,0.56113116763816,0.536666607754523,"S100A8/MT1G",2
GO:0032373,"GO:0032373","positive regulation of sterol transport","2/159","34/14515",0.053233659715565,0.56113116763816,0.536666607754523,"CES1/ABCA13",2
GO:0032376,"GO:0032376","positive regulation of cholesterol transport","2/159","34/14515",0.053233659715565,0.56113116763816,0.536666607754523,"CES1/ABCA13",2
GO:0046620,"GO:0046620","regulation of organ growth","3/159","78/14515",0.0541012148184575,0.567695552778294,0.542944794581996,"CDK1/ERBB4/BASP1",3
GO:0006720,"GO:0006720","isoprenoid metabolic process","4/159","130/14515",0.0546476492954619,0.570846390613406,0.545958260149541,"ADH7/ALDH1A1/DHRS9/SCPEP1",4
GO:0048854,"GO:0048854","brain morphogenesis","2/159","35/14515",0.0560642193647995,0.583017599582825,0.557598820871525,"TUBA1A/FZD6",2
GO:0007098,"GO:0007098","centrosome cycle","4/159","132/14515",0.0571850142084059,0.589386879774637,0.563690409062509,"TUBA1A/NEK2/CDK1/CROCC",4
GO:0051592,"GO:0051592","response to calcium ion","4/159","132/14515",0.0571850142084059,0.589386879774637,0.563690409062509,"ALOX15/TUBA1A/CALM3/EEF2K",4
GO:0007093,"GO:0007093","mitotic cell cycle checkpoint signaling","4/159","133/14515",0.058477129571237,0.59683003143918,0.570809049382607,"CDC20/CENPF/CDK1/STK33",4
GO:0071277,"GO:0071277","cellular response to calcium ion","3/159","81/14515",0.0592774050413549,0.59683003143918,0.570809049382607,"ALOX15/TUBA1A/EEF2K",3
GO:0034614,"GO:0034614","cellular response to reactive oxygen species","4/159","134/14515",0.0597848160278713,0.59683003143918,0.570809049382607,"MB/CDK1/NQO1/MYB",4
GO:1901992,"GO:1901992","positive regulation of mitotic cell cycle phase transition","3/159","82/14515",0.0610529028960744,0.59683003143918,0.570809049382607,"CDC20/CDK1/STOX1",3
GO:0014002,"GO:0014002","astrocyte development","2/159","37/14515",0.0618788593594503,0.59683003143918,0.570809049382607,"S100A8/GRN",2
GO:0042092,"GO:0042092","type 2 immune response","2/159","37/14515",0.0618788593594503,0.59683003143918,0.570809049382607,"MYB/CD74",2
GO:0048562,"GO:0048562","embryonic organ morphogenesis","6/159","256/14515",0.0627213525028931,0.59683003143918,0.570809049382607,"DNAAF1/FUZ/CEP290/SOBP/STOX1/FZD6",6
GO:0070665,"GO:0070665","positive regulation of leukocyte proliferation","4/159","137/14515",0.063800877435918,0.59683003143918,0.570809049382607,"HLA-DPA1/HLA-DPB1/IGFBP2/CD74",4
GO:0030003,"GO:0030003","intracellular monoatomic cation homeostasis","9/159","457/14515",0.0642936465585627,0.59683003143918,0.570809049382607,"S100A8/GRN/ATP12A/CP/MT1G/CALM3/SLC4A8/PLCH1/STIM2",9
GO:0042102,"GO:0042102","positive regulation of T cell proliferation","3/159","84/14515",0.0646778430002554,0.59683003143918,0.570809049382607,"HLA-DPA1/HLA-DPB1/IGFBP2",3
GO:0048145,"GO:0048145","regulation of fibroblast proliferation","3/159","84/14515",0.0646778430002554,0.59683003143918,0.570809049382607,"FN1/MYB/CD74",3
GO:0003016,"GO:0003016","respiratory system process","2/159","38/14515",0.0648600546201545,0.59683003143918,0.570809049382607,"NEK10/SPAG16",2
GO:0030100,"GO:0030100","regulation of endocytosis","6/159","259/14515",0.0655832984429268,0.59683003143918,0.570809049382607,"ALOX15/WDR54/SYNE1/ABCA13/ANKRD13A/EEF2K",6
GO:0050670,"GO:0050670","regulation of lymphocyte proliferation","5/159","197/14515",0.0656562976892158,0.59683003143918,0.570809049382607,"HLA-DPA1/HLA-DPB1/HLA-DRB1/IGFBP2/CD74",5
GO:0050867,"GO:0050867","positive regulation of cell activation","7/159","325/14515",0.0667276864758535,0.59683003143918,0.570809049382607,"HLA-DPA1/HLA-DPB1/HLA-DRB1/HLA-DMA/IGFBP2/MYB/CD74",7
GO:0051402,"GO:0051402","neuron apoptotic process","6/159","261/14515",0.0675333258685492,0.59683003143918,0.570809049382607,"GRN/TUBA1A/NQO1/PPARGC1A/MYB/ERBB3",6
GO:0071634,"GO:0071634","regulation of transforming growth factor beta production","2/159","39/14515",0.0678886184988601,0.59683003143918,0.570809049382607,"FN1/MYB",2
GO:0048639,"GO:0048639","positive regulation of developmental growth","4/159","140/14515",0.0679554497891368,0.59683003143918,0.570809049382607,"FN1/CDK1/ERBB4/BASP1",4
GO:0042886,"GO:0042886","amide transport","6/159","262/14515",0.0685209545911024,0.59683003143918,0.570809049382607,"S100A8/ABCA13/HLA-DRB1/PTPRN2/CPT1A/CD74",6
GO:0051651,"GO:0051651","maintenance of location in cell","5/159","200/14515",0.069091090265365,0.59683003143918,0.570809049382607,"S100A8/CALM3/SYNE1/SCIN/PLCH1",5
GO:0050863,"GO:0050863","regulation of T cell activation","7/159","328/14515",0.0693482763169735,0.59683003143918,0.570809049382607,"SPINK5/HLA-DPA1/HLA-DPB1/HLA-DRB1/HLA-DMA/IGFBP2/CD74",7
GO:0006873,"GO:0006873","intracellular monoatomic ion homeostasis","9/159","465/14515",0.0700309179902905,0.59683003143918,0.570809049382607,"S100A8/GRN/ATP12A/CP/MT1G/CALM3/SLC4A8/PLCH1/STIM2",9
GO:0032944,"GO:0032944","regulation of mononuclear cell proliferation","5/159","201/14515",0.0702578435946246,0.59683003143918,0.570809049382607,"HLA-DPA1/HLA-DPB1/HLA-DRB1/IGFBP2/CD74",5
GO:0001942,"GO:0001942","hair follicle development","3/159","87/14515",0.0702969471925269,0.59683003143918,0.570809049382607,"SPINK5/FUZ/FZD6",3
GO:0120161,"GO:0120161","regulation of cold-induced thermogenesis","4/159","142/14515",0.0708014156396898,0.59683003143918,0.570809049382607,"ALDH1A1/PPARGC1A/PLAC8/ESRRG",4
GO:0042304,"GO:0042304","regulation of fatty acid biosynthetic process","2/159","40/14515",0.0709631706450409,0.59683003143918,0.570809049382607,"PDK4/CD74",2
GO:2001259,"GO:2001259","positive regulation of cation channel activity","2/159","40/14515",0.0709631706450409,0.59683003143918,0.570809049382607,"CALM3/STIM2",2
GO:0008544,"GO:0008544","epidermis development","7/159","330/14515",0.0711293126478353,0.59683003143918,0.570809049382607,"KRT5/KRT4/SPINK5/HLA-DRB1/FUZ/EXPH5/FZD6",7
GO:0006633,"GO:0006633","fatty acid biosynthetic process","4/159","143/14515",0.0722471012673351,0.59683003143918,0.570809049382607,"ALOX15/PDK4/CBR1/CD74",4
GO:0106106,"GO:0106106","cold-induced thermogenesis","4/159","143/14515",0.0722471012673351,0.59683003143918,0.570809049382607,"ALDH1A1/PPARGC1A/PLAC8/ESRRG",4
GO:0071241,"GO:0071241","cellular response to inorganic substance","5/159","204/14515",0.0738233237477223,0.59683003143918,0.570809049382607,"ALOX15/TUBA1A/MT1G/NQO1/EEF2K",5
GO:0010799,"GO:0010799","regulation of peptidyl-threonine phosphorylation","2/159","41/14515",0.0740823549241439,0.59683003143918,0.570809049382607,"CALM3/STOX1",2
GO:0033574,"GO:0033574","response to testosterone","2/159","41/14515",0.0740823549241439,0.59683003143918,0.570809049382607,"NQO1/XRN1",2
GO:0022404,"GO:0022404","molting cycle process","3/159","89/14515",0.074161589186232,0.59683003143918,0.570809049382607,"SPINK5/FUZ/FZD6",3
GO:0022405,"GO:0022405","hair cycle process","3/159","89/14515",0.074161589186232,0.59683003143918,0.570809049382607,"SPINK5/FUZ/FZD6",3
GO:2001251,"GO:2001251","negative regulation of chromosome organization","3/159","89/14515",0.074161589186232,0.59683003143918,0.570809049382607,"CDC20/CENPF/XRN1",3
GO:2001257,"GO:2001257","regulation of cation channel activity","3/159","89/14515",0.074161589186232,0.59683003143918,0.570809049382607,"CALM3/KCNRG/STIM2",3
GO:0060627,"GO:0060627","regulation of vesicle-mediated transport","9/159","473/14515",0.0760802241546854,0.59683003143918,0.570809049382607,"ALOX15/WDR54/SYNE1/ABCA13/SLC4A8/EXPH5/ANKRD13A/EEF2K/RAB26",9
GO:0051896,"GO:0051896","regulation of phosphatidylinositol 3-kinase/protein kinase B signal transduction","5/159","206/14515",0.0762544573017642,0.59683003143918,0.570809049382607,"FN1/AKR1C2/ERBB4/STOX1/ERBB3",5
GO:0072593,"GO:0072593","reactive oxygen species metabolic process","5/159","206/14515",0.0762544573017642,0.59683003143918,0.570809049382607,"HBB/MB/PDK4/NQO1/CBR1",5
GO:0046596,"GO:0046596","regulation of viral entry into host cell","2/159","42/14515",0.0772448390582475,0.59683003143918,0.570809049382607,"HLA-DRB1/CD74",2
GO:0071604,"GO:0071604","transforming growth factor beta production","2/159","42/14515",0.0772448390582475,0.59683003143918,0.570809049382607,"FN1/MYB",2
GO:0006066,"GO:0006066","alcohol metabolic process","7/159","338/14515",0.0785253293144622,0.59683003143918,0.570809049382607,"CES1/ADH7/AKR1C2/ALDH1A1/DHRS9/DEGS2/TM7SF2",7
GO:0002790,"GO:0002790","peptide secretion","5/159","208/14515",0.078728696705723,0.59683003143918,0.570809049382607,"S100A8/HLA-DRB1/PTPRN2/CPT1A/CD74",5
GO:0051047,"GO:0051047","positive regulation of secretion","6/159","272/14515",0.0788587854441348,0.59683003143918,0.570809049382607,"S100A8/HLA-DRB1/SLC4A8/SCIN/MYB/EXPH5",6
GO:0042129,"GO:0042129","regulation of T cell proliferation","4/159","148/14515",0.0797000193738659,0.59683003143918,0.570809049382607,"HLA-DPA1/HLA-DPB1/HLA-DRB1/IGFBP2",4
GO:0018107,"GO:0018107","peptidyl-threonine phosphorylation","3/159","92/14515",0.0801318458984672,0.59683003143918,0.570809049382607,"CDK1/CALM3/STOX1",3
GO:0045639,"GO:0045639","positive regulation of myeloid cell differentiation","3/159","92/14515",0.0801318458984672,0.59683003143918,0.570809049382607,"HLA-DRB1/SCIN/CD74",3
GO:0034661,"GO:0034661","ncRNA catabolic process","2/159","43/14515",0.0804493142716065,0.59683003143918,0.570809049382607,"ERN2/XRN1",2
GO:0060038,"GO:0060038","cardiac muscle cell proliferation","2/159","43/14515",0.0804493142716065,0.59683003143918,0.570809049382607,"CDK1/ERBB4",2
GO:0043588,"GO:0043588","skin development","6/159","274/14515",0.0810266938336069,0.59683003143918,0.570809049382607,"KRT5/KRT4/SPINK5/FUZ/EXPH5/FZD6",6
GO:0010389,"GO:0010389","regulation of G2/M transition of mitotic cell cycle","3/159","93/14515",0.0821672005798307,0.59683003143918,0.570809049382607,"CENPF/CDK1/STOX1",3
GO:0007094,"GO:0007094","mitotic spindle assembly checkpoint signaling","2/159","44/14515",0.0836944949410225,0.59683003143918,0.570809049382607,"CDC20/CENPF",2
GO:0035850,"GO:0035850","epithelial cell differentiation involved in kidney development","2/159","44/14515",0.0836944949410225,0.59683003143918,0.570809049382607,"PROM1/BASP1",2
GO:0042461,"GO:0042461","photoreceptor cell development","2/159","44/14515",0.0836944949410225,0.59683003143918,0.570809049382607,"RP1/CEP290",2
GO:0071173,"GO:0071173","spindle assembly checkpoint signaling","2/159","44/14515",0.0836944949410225,0.59683003143918,0.570809049382607,"CDC20/CENPF",2
GO:0071174,"GO:0071174","mitotic spindle checkpoint signaling","2/159","44/14515",0.0836944949410225,0.59683003143918,0.570809049382607,"CDC20/CENPF",2
GO:0120162,"GO:0120162","positive regulation of cold-induced thermogenesis","3/159","94/14515",0.084224788422003,0.59683003143918,0.570809049382607,"PPARGC1A/PLAC8/ESRRG",3
GO:0010594,"GO:0010594","regulation of endothelial cell migration","4/159","151/14515",0.0843488767420137,0.59683003143918,0.570809049382607,"GRN/BCAS3/NR2F2/RIN2",4
GO:1905954,"GO:1905954","positive regulation of lipid localization","3/159","95/14515",0.0863043644881923,0.59683003143918,0.570809049382607,"CES1/ABCA13/MYB",3
GO:0014075,"GO:0014075","response to amine","2/159","45/14515",0.0869791182509766,0.59683003143918,0.570809049382607,"CDK1/NQO1",2
GO:0031577,"GO:0031577","spindle checkpoint signaling","2/159","45/14515",0.0869791182509766,0.59683003143918,0.570809049382607,"CDC20/CENPF",2
GO:0043457,"GO:0043457","regulation of cellular respiration","2/159","45/14515",0.0869791182509766,0.59683003143918,0.570809049382607,"COX7A1/PPARGC1A",2
GO:0010595,"GO:0010595","positive regulation of endothelial cell migration","3/159","96/14515",0.0884056813090443,0.59683003143918,0.570809049382607,"GRN/BCAS3/RIN2",3
GO:0097306,"GO:0097306","cellular response to alcohol","3/159","96/14515",0.0884056813090443,0.59683003143918,0.570809049382607,"CES1/AKR1C2/XRN1",3
GO:0043523,"GO:0043523","regulation of neuron apoptotic process","5/159","216/14515",0.0890524055503725,0.59683003143918,0.570809049382607,"GRN/NQO1/PPARGC1A/MYB/ERBB3",5
GO:0045927,"GO:0045927","positive regulation of growth","5/159","216/14515",0.0890524055503725,0.59683003143918,0.570809049382607,"S100A8/FN1/CDK1/ERBB4/BASP1",5
GO:0062197,"GO:0062197","cellular response to chemical stress","6/159","282/14515",0.0900299896427109,0.59683003143918,0.570809049382607,"MB/CDK1/NQO1/PPARGC1A/MYB/STOX1",6
GO:0006775,"GO:0006775","fat-soluble vitamin metabolic process","2/159","46/14515",0.0903019438534641,0.59683003143918,0.570809049382607,"NQO1/CBR1",2
GO:0032365,"GO:0032365","intracellular lipid transport","2/159","46/14515",0.0903019438534641,0.59683003143918,0.570809049382607,"CES1/CPT1A",2
GO:0033046,"GO:0033046","negative regulation of sister chromatid segregation","2/159","46/14515",0.0903019438534641,0.59683003143918,0.570809049382607,"CDC20/CENPF",2
GO:0033048,"GO:0033048","negative regulation of mitotic sister chromatid segregation","2/159","46/14515",0.0903019438534641,0.59683003143918,0.570809049382607,"CDC20/CENPF",2
GO:0045841,"GO:0045841","negative regulation of mitotic metaphase/anaphase transition","2/159","46/14515",0.0903019438534641,0.59683003143918,0.570809049382607,"CDC20/CENPF",2
GO:2000816,"GO:2000816","negative regulation of mitotic sister chromatid separation","2/159","46/14515",0.0903019438534641,0.59683003143918,0.570809049382607,"CDC20/CENPF",2
GO:0002286,"GO:0002286","T cell activation involved in immune response","3/159","97/14515",0.0905284890216206,0.59683003143918,0.570809049382607,"HLA-DRB1/MYB/CD74",3
GO:0030178,"GO:0030178","negative regulation of Wnt signaling pathway","4/159","155/14515",0.0907497597465293,0.59683003143918,0.570809049382607,"FUZ/IGFBP2/BICC1/FZD6",4
GO:0044770,"GO:0044770","cell cycle phase transition","9/159","491/14515",0.0908386637196102,0.59683003143918,0.570809049382607,"CDC20/CENPF/CDK1/CALM3/STK33/NEK10/RHOU/STOX1/CDC14A",9
GO:0022409,"GO:0022409","positive regulation of cell-cell adhesion","6/159","284/14515",0.0923631577137406,0.59683003143918,0.570809049382607,"HLA-DPA1/HLA-DPB1/HLA-DRB1/HLA-DMA/IGFBP2/CD74",6
GO:0002694,"GO:0002694","regulation of leukocyte activation","9/159","493/14515",0.0925766466617092,0.59683003143918,0.570809049382607,"FN1/GRN/SPINK5/HLA-DPA1/HLA-DPB1/HLA-DRB1/HLA-DMA/IGFBP2/CD74",9
GO:0048259,"GO:0048259","regulation of receptor-mediated endocytosis","3/159","98/14515",0.0926725355050996,0.59683003143918,0.570809049382607,"WDR54/SYNE1/ANKRD13A",3
GO:0120034,"GO:0120034","positive regulation of plasma membrane bounded cell projection assembly","3/159","98/14515",0.0926725355050996,0.59683003143918,0.570809049382607,"RP1/FUZ/CROCC",3
GO:0019058,"GO:0019058","viral life cycle","6/159","285/14515",0.0935420029463931,0.59683003143918,0.570809049382607,"CDK1/HLA-DRB1/CDHR3/STOM/CD74/CTSB",6
GO:0051251,"GO:0051251","positive regulation of lymphocyte activation","6/159","285/14515",0.0935420029463931,0.59683003143918,0.570809049382607,"HLA-DPA1/HLA-DPB1/HLA-DRB1/HLA-DMA/IGFBP2/CD74",6
GO:0010043,"GO:0010043","response to zinc ion","2/159","47/14515",0.0936617535324696,0.59683003143918,0.570809049382607,"S100A8/MT1G",2
GO:0010883,"GO:0010883","regulation of lipid storage","2/159","47/14515",0.0936617535324696,0.59683003143918,0.570809049382607,"CES1/CPT1A",2
GO:0014037,"GO:0014037","Schwann cell differentiation","2/159","47/14515",0.0936617535324696,0.59683003143918,0.570809049382607,"CDK1/ERBB3",2
GO:0030219,"GO:0030219","megakaryocyte differentiation","2/159","47/14515",0.0936617535324696,0.59683003143918,0.570809049382607,"SCIN/MYB",2
GO:0051985,"GO:0051985","negative regulation of chromosome segregation","2/159","47/14515",0.0936617535324696,0.59683003143918,0.570809049382607,"CDC20/CENPF",2
GO:0055021,"GO:0055021","regulation of cardiac muscle tissue growth","2/159","47/14515",0.0936617535324696,0.59683003143918,0.570809049382607,"CDK1/ERBB4",2
GO:1902100,"GO:1902100","negative regulation of metaphase/anaphase transition of cell cycle","2/159","47/14515",0.0936617535324696,0.59683003143918,0.570809049382607,"CDC20/CENPF",2
GO:1905819,"GO:1905819","negative regulation of chromosome separation","2/159","47/14515",0.0936617535324696,0.59683003143918,0.570809049382607,"CDC20/CENPF",2
GO:1990845,"GO:1990845","adaptive thermogenesis","4/159","157/14515",0.0940354764657714,0.59683003143918,0.570809049382607,"ALDH1A1/PPARGC1A/PLAC8/ESRRG",4
GO:0032609,"GO:0032609","type II interferon production","3/159","99/14515",0.0948375665132611,0.59683003143918,0.570809049382607,"HLA-DPA1/HLA-DPB1/HLA-DRB1",3
GO:0032649,"GO:0032649","regulation of type II interferon production","3/159","99/14515",0.0948375665132611,0.59683003143918,0.570809049382607,"HLA-DPA1/HLA-DPB1/HLA-DRB1",3
GO:0033045,"GO:0033045","regulation of sister chromatid segregation","3/159","99/14515",0.0948375665132611,0.59683003143918,0.570809049382607,"CDC20/CENPF/CDK1",3
GO:1901989,"GO:1901989","positive regulation of cell cycle phase transition","3/159","99/14515",0.0948375665132611,0.59683003143918,0.570809049382607,"CDC20/CDK1/STOX1",3
GO:0007159,"GO:0007159","leukocyte cell-cell adhesion","7/159","355/14515",0.0956802790583976,0.59683003143918,0.570809049382607,"S100A8/HLA-DPA1/HLA-DPB1/HLA-DRB1/HLA-DMA/IGFBP2/CD74",7
GO:0002695,"GO:0002695","negative regulation of leukocyte activation","4/159","158/14515",0.0956993527330801,0.59683003143918,0.570809049382607,"FN1/GRN/HLA-DRB1/CD74",4
GO:1902850,"GO:1902850","microtubule cytoskeleton organization involved in mitosis","4/159","158/14515",0.0956993527330801,0.59683003143918,0.570809049382607,"CDC20/NEK2/CDK1/CEP126",4
GO:0014706,"GO:0014706","striated muscle tissue development","5/159","221/14515",0.0958463313340574,0.59683003143918,0.570809049382607,"CENPF/CDK1/SYNE1/ERBB4/ERBB3",5
GO:0032355,"GO:0032355","response to estradiol","3/159","100/14515",0.0970233258038128,0.59683003143918,0.570809049382607,"NQO1/IGFBP2/NR2F2",3
GO:0060632,"GO:0060632","regulation of microtubule-based movement","2/159","48/14515",0.0970573508730228,0.59683003143918,0.570809049382607,"EPPIN/DNAAF1",2
GO:0034599,"GO:0034599","cellular response to oxidative stress","5/159","222/14515",0.0972361489496094,0.59683003143918,0.570809049382607,"MB/CDK1/NQO1/PPARGC1A/MYB",5
GO:0042742,"GO:0042742","defense response to bacterium","5/159","223/14515",0.0986362184457174,0.59683003143918,0.570809049382607,"S100A8/GRN/SPINK5/EPPIN/PLAC8",5
GO:0070663,"GO:0070663","regulation of leukocyte proliferation","5/159","224/14515",0.100046498330726,0.59683003143918,0.570809049382607,"HLA-DPA1/HLA-DPB1/HLA-DRB1/IGFBP2/CD74",5
GO:0052372,"GO:0052372","modulation by symbiont of entry into host","2/159","49/14515",0.100487560934776,0.59683003143918,0.570809049382607,"HLA-DRB1/CD74",2
GO:0007173,"GO:0007173","epidermal growth factor receptor signaling pathway","3/159","102/14515",0.101455995036888,0.59683003143918,0.570809049382607,"PIGR/WDR54/ERBB4",3
GO:0018210,"GO:0018210","peptidyl-threonine modification","3/159","102/14515",0.101455995036888,0.59683003143918,0.570809049382607,"CDK1/CALM3/STOX1",3
GO:0022904,"GO:0022904","respiratory electron transport chain","3/159","102/14515",0.101455995036888,0.59683003143918,0.570809049382607,"COX7A1/CDK1/PPARGC1A",3
GO:0042752,"GO:0042752","regulation of circadian rhythm","3/159","102/14515",0.101455995036888,0.59683003143918,0.570809049382607,"CDK1/PPARGC1A/USP2",3
GO:0044272,"GO:0044272","sulfur compound biosynthetic process","4/159","162/14515",0.102492867827673,0.59683003143918,0.570809049382607,"GSTA1/PDK4/HS3ST6/CHST9",4
GO:0002683,"GO:0002683","negative regulation of immune system process","8/159","432/14515",0.102577575289898,0.59683003143918,0.570809049382607,"FN1/ALOX15/GRN/SPINK5/HLA-DRB1/CD74/TSPAN6/SAMHD1",8
GO:0043271,"GO:0043271","negative regulation of monoatomic ion transport","3/159","103/14515",0.103702383635369,0.59683003143918,0.570809049382607,"EPPIN/CALM3/KCNRG",3
GO:0006826,"GO:0006826","iron ion transport","2/159","50/14515",0.103951229930047,0.59683003143918,0.570809049382607,"CP/STEAP3",2
GO:0048839,"GO:0048839","inner ear development","4/159","163/14515",0.104225281845027,0.59683003143918,0.570809049382607,"CEP290/SOBP/STOX1/FZD6",4
GO:0006086,"GO:0006086","acetyl-CoA biosynthetic process from pyruvate","1/159","10/14515",0.104327632125555,0.59683003143918,0.570809049382607,"PDK4",1
GO:0010248,"GO:0010248","establishment or maintenance of transmembrane electrochemical gradient","1/159","10/14515",0.104327632125555,0.59683003143918,0.570809049382607,"ATP12A",1
GO:0010887,"GO:0010887","negative regulation of cholesterol storage","1/159","10/14515",0.104327632125555,0.59683003143918,0.570809049382607,"CES1",1
GO:0016102,"GO:0016102","diterpenoid biosynthetic process","1/159","10/14515",0.104327632125555,0.59683003143918,0.570809049382607,"DHRS9",1
GO:0030638,"GO:0030638","polyketide metabolic process","1/159","10/14515",0.104327632125555,0.59683003143918,0.570809049382607,"AKR1C2",1
GO:0030647,"GO:0030647","aminoglycoside antibiotic metabolic process","1/159","10/14515",0.104327632125555,0.59683003143918,0.570809049382607,"AKR1C2",1
GO:0030953,"GO:0030953","astral microtubule organization","1/159","10/14515",0.104327632125555,0.59683003143918,0.570809049382607,"TPPP",1
GO:0031915,"GO:0031915","positive regulation of synaptic plasticity","1/159","10/14515",0.104327632125555,0.59683003143918,0.570809049382607,"CDC20",1
GO:0032782,"GO:0032782","bile acid secretion","1/159","10/14515",0.104327632125555,0.59683003143918,0.570809049382607,"CES1",1
GO:0033572,"GO:0033572","transferrin transport","1/159","10/14515",0.104327632125555,0.59683003143918,0.570809049382607,"STEAP3",1
GO:0042670,"GO:0042670","retinal cone cell differentiation","1/159","10/14515",0.104327632125555,0.59683003143918,0.570809049382607,"RP1",1
GO:0042989,"GO:0042989","sequestering of actin monomers","1/159","10/14515",0.104327632125555,0.59683003143918,0.570809049382607,"SCIN",1
GO:0043653,"GO:0043653","mitochondrial fragmentation involved in apoptotic process","1/159","10/14515",0.104327632125555,0.59683003143918,0.570809049382607,"ERBB4",1
GO:0044598,"GO:0044598","doxorubicin metabolic process","1/159","10/14515",0.104327632125555,0.59683003143918,0.570809049382607,"AKR1C2",1
GO:0045654,"GO:0045654","positive regulation of megakaryocyte differentiation","1/159","10/14515",0.104327632125555,0.59683003143918,0.570809049382607,"SCIN",1
GO:0046548,"GO:0046548","retinal rod cell development","1/159","10/14515",0.104327632125555,0.59683003143918,0.570809049382607,"RP1",1
GO:0048680,"GO:0048680","positive regulation of axon regeneration","1/159","10/14515",0.104327632125555,0.59683003143918,0.570809049382607,"GRN",1
GO:0051280,"GO:0051280","negative regulation of release of sequestered calcium ion into cytosol","1/159","10/14515",0.104327632125555,0.59683003143918,0.570809049382607,"CALM3",1
GO:0051409,"GO:0051409","response to nitrosative stress","1/159","10/14515",0.104327632125555,0.59683003143918,0.570809049382607,"STOX1",1
GO:0060315,"GO:0060315","negative regulation of ryanodine-sensitive calcium-release channel activity","1/159","10/14515",0.104327632125555,0.59683003143918,0.570809049382607,"CALM3",1
GO:0070572,"GO:0070572","positive regulation of neuron projection regeneration","1/159","10/14515",0.104327632125555,0.59683003143918,0.570809049382607,"GRN",1
GO:0070857,"GO:0070857","regulation of bile acid biosynthetic process","1/159","10/14515",0.104327632125555,0.59683003143918,0.570809049382607,"CES1",1
GO:0071028,"GO:0071028","nuclear mRNA surveillance","1/159","10/14515",0.104327632125555,0.59683003143918,0.570809049382607,"XRN1",1
GO:0097278,"GO:0097278","complement-dependent cytotoxicity","1/159","10/14515",0.104327632125555,0.59683003143918,0.570809049382607,"CFH",1
GO:1902855,"GO:1902855","regulation of non-motile cilium assembly","1/159","10/14515",0.104327632125555,0.59683003143918,0.570809049382607,"RP1",1
GO:1903564,"GO:1903564","regulation of protein localization to cilium","1/159","10/14515",0.104327632125555,0.59683003143918,0.570809049382607,"CROCC",1
GO:1903817,"GO:1903817","negative regulation of voltage-gated potassium channel activity","1/159","10/14515",0.104327632125555,0.59683003143918,0.570809049382607,"KCNRG",1
GO:1990034,"GO:1990034","calcium ion export across plasma membrane","1/159","10/14515",0.104327632125555,0.59683003143918,0.570809049382607,"CALM3",1
GO:2000343,"GO:2000343","positive regulation of chemokine (C-X-C motif) ligand 2 production","1/159","10/14515",0.104327632125555,0.59683003143918,0.570809049382607,"CD74",1
GO:2000672,"GO:2000672","negative regulation of motor neuron apoptotic process","1/159","10/14515",0.104327632125555,0.59683003143918,0.570809049382607,"ERBB3",1
GO:2001054,"GO:2001054","negative regulation of mesenchymal cell apoptotic process","1/159","10/14515",0.104327632125555,0.59683003143918,0.570809049382607,"SYNE1",1
GO:2001171,"GO:2001171","positive regulation of ATP biosynthetic process","1/159","10/14515",0.104327632125555,0.59683003143918,0.570809049382607,"PPARGC1A",1
GO:0001822,"GO:0001822","kidney development","6/159","294/14515",0.104515906981289,0.59683003143918,0.570809049382607,"CENPF/PROM1/ERBB4/CEP290/BASP1/BICC1",6
GO:0002832,"GO:0002832","negative regulation of response to biotic stimulus","3/159","104/14515",0.105968458065624,0.59683003143918,0.570809049382607,"GRN/SPINK5/SAMHD1",3
GO:0002791,"GO:0002791","regulation of peptide secretion","4/159","164/14515",0.105971117936737,0.59683003143918,0.570809049382607,"S100A8/HLA-DRB1/CPT1A/CD74",4
GO:0015833,"GO:0015833","peptide transport","5/159","229/14515",0.107249535446905,0.59683003143918,0.570809049382607,"S100A8/HLA-DRB1/PTPRN2/CPT1A/CD74",5
GO:0006749,"GO:0006749","glutathione metabolic process","2/159","51/14515",0.107447224906261,0.59683003143918,0.570809049382607,"GSTA2/GSTA1",2
GO:0043030,"GO:0043030","regulation of macrophage activation","2/159","51/14515",0.107447224906261,0.59683003143918,0.570809049382607,"GRN/CD74",2
GO:0046456,"GO:0046456","icosanoid biosynthetic process","2/159","51/14515",0.107447224906261,0.59683003143918,0.570809049382607,"CBR1/CD74",2
GO:0070374,"GO:0070374","positive regulation of ERK1 and ERK2 cascade","4/159","165/14515",0.107730277629937,0.59683003143918,0.570809049382607,"ALOX15/HLA-DRB1/ERBB4/CD74",4
GO:1904951,"GO:1904951","positive regulation of establishment of protein localization","6/159","297/14515",0.108317877875414,0.59683003143918,0.570809049382607,"CDK1/RHOU/HLA-DRB1/CEP290/STOM/EXPH5",6
GO:0090087,"GO:0090087","regulation of peptide transport","4/159","166/14515",0.109502661100674,0.59683003143918,0.570809049382607,"S100A8/HLA-DRB1/CPT1A/CD74",4
GO:0051051,"GO:0051051","negative regulation of transport","7/159","368/14515",0.110100055284713,0.59683003143918,0.570809049382607,"EPPIN/WDR54/CALM3/KCNRG/ERBB3/ANKRD13A/CD74",7
GO:0001755,"GO:0001755","neural crest cell migration","2/159","52/14515",0.110974433432754,0.59683003143918,0.570809049382607,"FN1/ERBB4",2
GO:0031102,"GO:0031102","neuron projection regeneration","2/159","52/14515",0.110974433432754,0.59683003143918,0.570809049382607,"OMG/GRN",2
GO:0045428,"GO:0045428","regulation of nitric oxide biosynthetic process","2/159","52/14515",0.110974433432754,0.59683003143918,0.570809049382607,"HBB/GCHFR",2
GO:0051926,"GO:0051926","negative regulation of calcium ion transport","2/159","52/14515",0.110974433432754,0.59683003143918,0.570809049382607,"EPPIN/CALM3",2
GO:0061005,"GO:0061005","cell differentiation involved in kidney development","2/159","52/14515",0.110974433432754,0.59683003143918,0.570809049382607,"PROM1/BASP1",2
GO:0060537,"GO:0060537","muscle tissue development","7/159","369/14515",0.111255128405692,0.59683003143918,0.570809049382607,"CENPF/CDK1/PPARGC1A/SYNE1/ERBB4/ERBB3/NR2F2",7
GO:0042303,"GO:0042303","molting cycle","3/159","107/14515",0.112882146147478,0.59683003143918,0.570809049382607,"SPINK5/FUZ/FZD6",3
GO:0042633,"GO:0042633","hair cycle","3/159","107/14515",0.112882146147478,0.59683003143918,0.570809049382607,"SPINK5/FUZ/FZD6",3
GO:0007286,"GO:0007286","spermatid development","4/159","168/14515",0.11308669352898,0.59683003143918,0.570809049382607,"SPAG17/CFAP44/SPAG16/IFT81",4
GO:0006790,"GO:0006790","sulfur compound metabolic process","6/159","301/14515",0.113497340049731,0.59683003143918,0.570809049382607,"GSTA2/GSTA1/PDK4/HS3ST6/CHST9/NUDT7",6
GO:1903829,"GO:1903829","positive regulation of protein localization","8/159","443/14515",0.113992761499206,0.59683003143918,0.570809049382607,"CDK1/RHOU/HLA-DRB1/ERBB4/CEP290/CROCC/STOM/EXPH5",8
GO:0003084,"GO:0003084","positive regulation of systemic arterial blood pressure","1/159","11/14515",0.114145757357684,0.59683003143918,0.570809049382607,"NR2F2",1
GO:0010172,"GO:0010172","embryonic body morphogenesis","1/159","11/14515",0.114145757357684,0.59683003143918,0.570809049382607,"FUZ",1
GO:0019372,"GO:0019372","lipoxygenase pathway","1/159","11/14515",0.114145757357684,0.59683003143918,0.570809049382607,"ALOX15",1
GO:0040015,"GO:0040015","negative regulation of multicellular organism growth","1/159","11/14515",0.114145757357684,0.59683003143918,0.570809049382607,"PLAC8",1
GO:0043380,"GO:0043380","regulation of memory T cell differentiation","1/159","11/14515",0.114145757357684,0.59683003143918,0.570809049382607,"HLA-DRB1",1
GO:0043383,"GO:0043383","negative T cell selection","1/159","11/14515",0.114145757357684,0.59683003143918,0.570809049382607,"CD74",1
GO:0044848,"GO:0044848","biological phase","1/159","11/14515",0.114145757357684,0.59683003143918,0.570809049382607,"SPINK5",1
GO:0045060,"GO:0045060","negative thymic T cell selection","1/159","11/14515",0.114145757357684,0.59683003143918,0.570809049382607,"CD74",1
GO:0048853,"GO:0048853","forebrain morphogenesis","1/159","11/14515",0.114145757357684,0.59683003143918,0.570809049382607,"TUBA1A",1
GO:0051284,"GO:0051284","positive regulation of sequestering of calcium ion","1/159","11/14515",0.114145757357684,0.59683003143918,0.570809049382607,"CALM3",1
GO:0060707,"GO:0060707","trophoblast giant cell differentiation","1/159","11/14515",0.114145757357684,0.59683003143918,0.570809049382607,"NR2F2",1
GO:0071635,"GO:0071635","negative regulation of transforming growth factor beta production","1/159","11/14515",0.114145757357684,0.59683003143918,0.570809049382607,"FN1",1
GO:0097067,"GO:0097067","cellular response to thyroid hormone stimulus","1/159","11/14515",0.114145757357684,0.59683003143918,0.570809049382607,"CTSB",1
GO:0150079,"GO:0150079","negative regulation of neuroinflammatory response","1/159","11/14515",0.114145757357684,0.59683003143918,0.570809049382607,"GRN",1
GO:1904936,"GO:1904936","interneuron migration","1/159","11/14515",0.114145757357684,0.59683003143918,0.570809049382607,"NR2F2",1
GO:2001214,"GO:2001214","positive regulation of vasculogenesis","1/159","11/14515",0.114145757357684,0.59683003143918,0.570809049382607,"RIN2",1
GO:2001279,"GO:2001279","regulation of unsaturated fatty acid biosynthetic process","1/159","11/14515",0.114145757357684,0.59683003143918,0.570809049382607,"CD74",1
GO:0006695,"GO:0006695","cholesterol biosynthetic process","2/159","53/14515",0.114531763291855,0.59683003143918,0.570809049382607,"CES1/TM7SF2",2
GO:0032210,"GO:0032210","regulation of telomere maintenance via telomerase","2/159","53/14515",0.114531763291855,0.59683003143918,0.570809049382607,"NEK2/XRN1",2
GO:0032413,"GO:0032413","negative regulation of ion transmembrane transporter activity","2/159","53/14515",0.114531763291855,0.59683003143918,0.570809049382607,"CALM3/KCNRG",2
GO:0046686,"GO:0046686","response to cadmium ion","2/159","53/14515",0.114531763291855,0.59683003143918,0.570809049382607,"CDK1/MT1G",2
GO:0080164,"GO:0080164","regulation of nitric oxide metabolic process","2/159","53/14515",0.114531763291855,0.59683003143918,0.570809049382607,"HBB/GCHFR",2
GO:1902653,"GO:1902653","secondary alcohol biosynthetic process","2/159","53/14515",0.114531763291855,0.59683003143918,0.570809049382607,"CES1/TM7SF2",2
GO:0072001,"GO:0072001","renal system development","6/159","303/14515",0.116133796099406,0.59683003143918,0.570809049382607,"CENPF/PROM1/ERBB4/CEP290/BASP1/BICC1",6
GO:0001659,"GO:0001659","temperature homeostasis","4/159","170/14515",0.116722390905509,0.59683003143918,0.570809049382607,"ALDH1A1/PPARGC1A/PLAC8/ESRRG",4
GO:0033044,"GO:0033044","regulation of chromosome organization","5/159","236/14515",0.117749901924963,0.59683003143918,0.570809049382607,"CDC20/CENPF/NEK2/CDK1/XRN1",5
GO:0002763,"GO:0002763","positive regulation of myeloid leukocyte differentiation","2/159","54/14515",0.118118142174211,0.59683003143918,0.570809049382607,"HLA-DRB1/CD74",2
GO:0019748,"GO:0019748","secondary metabolic process","2/159","54/14515",0.118118142174211,0.59683003143918,0.570809049382607,"AKR1C2/CPT1A",2
GO:0031424,"GO:0031424","keratinization","2/159","54/14515",0.118118142174211,0.59683003143918,0.570809049382607,"KRT5/KRT4",2
GO:0035773,"GO:0035773","insulin secretion involved in cellular response to glucose stimulus","2/159","54/14515",0.118118142174211,0.59683003143918,0.570809049382607,"HLA-DRB1/PTPRN2",2
GO:0045839,"GO:0045839","negative regulation of mitotic nuclear division","2/159","54/14515",0.118118142174211,0.59683003143918,0.570809049382607,"CDC20/CENPF",2
GO:0060135,"GO:0060135","maternal process involved in female pregnancy","2/159","54/14515",0.118118142174211,0.59683003143918,0.570809049382607,"NR2F2/CTSB",2
GO:0090497,"GO:0090497","mesenchymal cell migration","2/159","54/14515",0.118118142174211,0.59683003143918,0.570809049382607,"FN1/ERBB4",2
GO:0043903,"GO:0043903","regulation of biological process involved in symbiotic interaction","2/159","55/14515",0.121732517378298,0.59683003143918,0.570809049382607,"HLA-DRB1/CD74",2
GO:0007088,"GO:0007088","regulation of mitotic nuclear division","3/159","111/14515",0.122359825469393,0.59683003143918,0.570809049382607,"CDC20/CENPF/NEK2",3
GO:0031623,"GO:0031623","receptor internalization","3/159","111/14515",0.122359825469393,0.59683003143918,0.570809049382607,"WDR54/SYNE1/ANKRD13A",3
GO:0002903,"GO:0002903","negative regulation of B cell apoptotic process","1/159","12/14515",0.123856928384996,0.59683003143918,0.570809049382607,"CD74",1
GO:0007351,"GO:0007351","tripartite regional subdivision","1/159","12/14515",0.123856928384996,0.59683003143918,0.570809049382607,"BASP1",1
GO:0008595,"GO:0008595","anterior/posterior axis specification, embryo","1/159","12/14515",0.123856928384996,0.59683003143918,0.570809049382607,"BASP1",1
GO:0009143,"GO:0009143","nucleoside triphosphate catabolic process","1/159","12/14515",0.123856928384996,0.59683003143918,0.570809049382607,"SAMHD1",1
GO:0009437,"GO:0009437","carnitine metabolic process","1/159","12/14515",0.123856928384996,0.59683003143918,0.570809049382607,"CPT1A",1
GO:0015015,"GO:0015015","heparan sulfate proteoglycan biosynthetic process, enzymatic modification","1/159","12/14515",0.123856928384996,0.59683003143918,0.570809049382607,"HS3ST6",1
GO:0015670,"GO:0015670","carbon dioxide transport","1/159","12/14515",0.123856928384996,0.59683003143918,0.570809049382607,"HBB",1
GO:0033869,"GO:0033869","nucleoside bisphosphate catabolic process","1/159","12/14515",0.123856928384996,0.59683003143918,0.570809049382607,"NUDT7",1
GO:0034031,"GO:0034031","ribonucleoside bisphosphate catabolic process","1/159","12/14515",0.123856928384996,0.59683003143918,0.570809049382607,"NUDT7",1
GO:0034034,"GO:0034034","purine nucleoside bisphosphate catabolic process","1/159","12/14515",0.123856928384996,0.59683003143918,0.570809049382607,"NUDT7",1
GO:0035845,"GO:0035845","photoreceptor cell outer segment organization","1/159","12/14515",0.123856928384996,0.59683003143918,0.570809049382607,"RP1",1
GO:0043379,"GO:0043379","memory T cell differentiation","1/159","12/14515",0.123856928384996,0.59683003143918,0.570809049382607,"HLA-DRB1",1
GO:0044771,"GO:0044771","meiotic cell cycle phase transition","1/159","12/14515",0.123856928384996,0.59683003143918,0.570809049382607,"CDC20",1
GO:0055012,"GO:0055012","ventricular cardiac muscle cell differentiation","1/159","12/14515",0.123856928384996,0.59683003143918,0.570809049382607,"CDK1",1
GO:0061723,"GO:0061723","glycophagy","1/159","12/14515",0.123856928384996,0.59683003143918,0.570809049382607,"WIPI1",1
GO:0072075,"GO:0072075","metanephric mesenchyme development","1/159","12/14515",0.123856928384996,0.59683003143918,0.570809049382607,"BASP1",1
GO:0072148,"GO:0072148","epithelial cell fate commitment","1/159","12/14515",0.123856928384996,0.59683003143918,0.570809049382607,"NR2F2",1
GO:0072182,"GO:0072182","regulation of nephron tubule epithelial cell differentiation","1/159","12/14515",0.123856928384996,0.59683003143918,0.570809049382607,"PROM1",1
GO:1900426,"GO:1900426","positive regulation of defense response to bacterium","1/159","12/14515",0.123856928384996,0.59683003143918,0.570809049382607,"GRN",1
GO:1901985,"GO:1901985","positive regulation of protein acetylation","1/159","12/14515",0.123856928384996,0.59683003143918,0.570809049382607,"FAM161A",1
GO:1905671,"GO:1905671","regulation of lysosome organization","1/159","12/14515",0.123856928384996,0.59683003143918,0.570809049382607,"GRN",1
GO:2001053,"GO:2001053","regulation of mesenchymal cell apoptotic process","1/159","12/14515",0.123856928384996,0.59683003143918,0.570809049382607,"SYNE1",1
GO:0032371,"GO:0032371","regulation of sterol transport","2/159","56/14515",0.125373855514053,0.59683003143918,0.570809049382607,"CES1/ABCA13",2
GO:0032374,"GO:0032374","regulation of cholesterol transport","2/159","56/14515",0.125373855514053,0.59683003143918,0.570809049382607,"CES1/ABCA13",2
GO:0044088,"GO:0044088","regulation of vacuole organization","2/159","56/14515",0.125373855514053,0.59683003143918,0.570809049382607,"GRN/WIPI1",2
GO:0002696,"GO:0002696","positive regulation of leukocyte activation","6/159","310/14515",0.125602678663381,0.59683003143918,0.570809049382607,"HLA-DPA1/HLA-DPB1/HLA-DRB1/HLA-DMA/IGFBP2/CD74",6
GO:0048515,"GO:0048515","spermatid differentiation","4/159","175/14515",0.12603208632149,0.59683003143918,0.570809049382607,"SPAG17/CFAP44/SPAG16/IFT81",4
GO:0010965,"GO:0010965","regulation of mitotic sister chromatid separation","2/159","57/14515",0.129041142210585,0.59683003143918,0.570809049382607,"CDC20/CENPF",2
GO:0045637,"GO:0045637","regulation of myeloid cell differentiation","4/159","178/14515",0.131764685167225,0.59683003143918,0.570809049382607,"HLA-DRB1/SCIN/MYB/CD74",4
GO:0009306,"GO:0009306","protein secretion","6/159","315/14515",0.132591501629516,0.59683003143918,0.570809049382607,"HLA-DRB1/SLC4A8/PTPRN2/EXPH5/CPT1A/STEAP3",6
GO:0031122,"GO:0031122","cytoplasmic microtubule organization","2/159","58/14515",0.132733381827907,0.59683003143918,0.570809049382607,"CEP126/TPPP",2
GO:0045109,"GO:0045109","intermediate filament organization","2/159","58/14515",0.132733381827907,0.59683003143918,0.570809049382607,"KRT5/KRT4",2
GO:0048814,"GO:0048814","regulation of dendrite morphogenesis","2/159","58/14515",0.132733381827907,0.59683003143918,0.570809049382607,"SYNE1/EEF2K",2
GO:0060042,"GO:0060042","retina morphogenesis in camera-type eye","2/159","58/14515",0.132733381827907,0.59683003143918,0.570809049382607,"RP1/PROM1",2
GO:0002679,"GO:0002679","respiratory burst involved in defense response","1/159","13/14515",0.133462303023814,0.59683003143918,0.570809049382607,"GRN",1
GO:0002836,"GO:0002836","positive regulation of response to tumor cell","1/159","13/14515",0.133462303023814,0.59683003143918,0.570809049382607,"HLA-DRB1",1
GO:0002839,"GO:0002839","positive regulation of immune response to tumor cell","1/159","13/14515",0.133462303023814,0.59683003143918,0.570809049382607,"HLA-DRB1",1
GO:0003334,"GO:0003334","keratinocyte development","1/159","13/14515",0.133462303023814,0.59683003143918,0.570809049382607,"EXPH5",1
GO:0005513,"GO:0005513","detection of calcium ion","1/159","13/14515",0.133462303023814,0.59683003143918,0.570809049382607,"CALM3",1
GO:0006957,"GO:0006957","complement activation, alternative pathway","1/159","13/14515",0.133462303023814,0.59683003143918,0.570809049382607,"CFH",1
GO:0010273,"GO:0010273","detoxification of copper ion","1/159","13/14515",0.133462303023814,0.59683003143918,0.570809049382607,"MT1G",1
GO:0010649,"GO:0010649","regulation of cell communication by electrical coupling","1/159","13/14515",0.133462303023814,0.59683003143918,0.570809049382607,"CALM3",1
GO:0016446,"GO:0016446","somatic hypermutation of immunoglobulin genes","1/159","13/14515",0.133462303023814,0.59683003143918,0.570809049382607,"SAMHD1",1
GO:0021859,"GO:0021859","pyramidal neuron differentiation","1/159","13/14515",0.133462303023814,0.59683003143918,0.570809049382607,"TUBA1A",1
GO:0035627,"GO:0035627","ceramide transport","1/159","13/14515",0.133462303023814,0.59683003143918,0.570809049382607,"ABCA13",1
GO:0042762,"GO:0042762","regulation of sulfur metabolic process","1/159","13/14515",0.133462303023814,0.59683003143918,0.570809049382607,"PDK4",1
GO:0043031,"GO:0043031","negative regulation of macrophage activation","1/159","13/14515",0.133462303023814,0.59683003143918,0.570809049382607,"GRN",1
GO:0043518,"GO:0043518","negative regulation of DNA damage response, signal transduction by p53 class mediator","1/159","13/14515",0.133462303023814,0.59683003143918,0.570809049382607,"CD74",1
GO:0051127,"GO:0051127","positive regulation of actin nucleation","1/159","13/14515",0.133462303023814,0.59683003143918,0.570809049382607,"SCIN",1
GO:0070486,"GO:0070486","leukocyte aggregation","1/159","13/14515",0.133462303023814,0.59683003143918,0.570809049382607,"S100A8",1
GO:0070593,"GO:0070593","dendrite self-avoidance","1/159","13/14515",0.133462303023814,0.59683003143918,0.570809049382607,"EMB",1
GO:0090205,"GO:0090205","positive regulation of cholesterol metabolic process","1/159","13/14515",0.133462303023814,0.59683003143918,0.570809049382607,"CES1",1
GO:0090281,"GO:0090281","negative regulation of calcium ion import","1/159","13/14515",0.133462303023814,0.59683003143918,0.570809049382607,"EPPIN",1
GO:0090715,"GO:0090715","immunological memory formation process","1/159","13/14515",0.133462303023814,0.59683003143918,0.570809049382607,"HLA-DRB1",1
GO:0098840,"GO:0098840","protein transport along microtubule","1/159","13/14515",0.133462303023814,0.59683003143918,0.570809049382607,"SPAG17",1
GO:0099118,"GO:0099118","microtubule-based protein transport","1/159","13/14515",0.133462303023814,0.59683003143918,0.570809049382607,"SPAG17",1
GO:1901857,"GO:1901857","positive regulation of cellular respiration","1/159","13/14515",0.133462303023814,0.59683003143918,0.570809049382607,"PPARGC1A",1
GO:1903826,"GO:1903826","L-arginine transmembrane transport","1/159","13/14515",0.133462303023814,0.59683003143918,0.570809049382607,"SLC7A2",1
GO:1904251,"GO:1904251","regulation of bile acid metabolic process","1/159","13/14515",0.133462303023814,0.59683003143918,0.570809049382607,"CES1",1
GO:1905666,"GO:1905666","regulation of protein localization to endosome","1/159","13/14515",0.133462303023814,0.59683003143918,0.570809049382607,"ANKRD13A",1
GO:1990169,"GO:1990169","stress response to copper ion","1/159","13/14515",0.133462303023814,0.59683003143918,0.570809049382607,"MT1G",1
GO:0006575,"GO:0006575","cellular modified amino acid metabolic process","4/159","179/14515",0.133699340410629,0.59683003143918,0.570809049382607,"GSTA2/GSTA1/CPT1A/CTSB",4
GO:0042098,"GO:0042098","T cell proliferation","4/159","179/14515",0.133699340410629,0.59683003143918,0.570809049382607,"HLA-DPA1/HLA-DPB1/HLA-DRB1/IGFBP2",4
GO:0035592,"GO:0035592","establishment of protein localization to extracellular region","6/159","316/14515",0.134011360363524,0.59683003143918,0.570809049382607,"HLA-DRB1/SLC4A8/PTPRN2/EXPH5/CPT1A/STEAP3",6
GO:0007346,"GO:0007346","regulation of mitotic cell cycle","8/159","461/14515",0.134096415542012,0.59683003143918,0.570809049382607,"CDC20/CENPF/NEK2/CDK1/STK33/USP2/STOX1/CDC14A",8
GO:0007389,"GO:0007389","pattern specification process","7/159","388/14515",0.134410881998362,0.59683003143918,0.570809049382607,"CFAP53/DNAAF1/FUZ/ERBB4/BASP1/BICC1/NR2F2",7
GO:0000075,"GO:0000075","cell cycle checkpoint signaling","4/159","180/14515",0.135645698805578,0.59683003143918,0.570809049382607,"CDC20/CENPF/CDK1/STK33",4
GO:0050866,"GO:0050866","negative regulation of cell activation","4/159","180/14515",0.135645698805578,0.59683003143918,0.570809049382607,"FN1/GRN/HLA-DRB1/CD74",4
GO:0009880,"GO:0009880","embryonic pattern specification","2/159","59/14515",0.136449597172633,0.59683003143918,0.570809049382607,"ERBB4/BASP1",2
GO:0016126,"GO:0016126","sterol biosynthetic process","2/159","59/14515",0.136449597172633,0.59683003143918,0.570809049382607,"CES1/TM7SF2",2
GO:0007368,"GO:0007368","determination of left/right symmetry","3/159","117/14515",0.137097101121709,0.59683003143918,0.570809049382607,"CFAP53/DNAAF1/BICC1",3
GO:0032368,"GO:0032368","regulation of lipid transport","3/159","117/14515",0.137097101121709,0.59683003143918,0.570809049382607,"CES1/ABCA13/MYB",3
GO:0032412,"GO:0032412","regulation of monoatomic ion transmembrane transporter activity","4/159","181/14515",0.137603644242459,0.59683003143918,0.570809049382607,"CALM3/KCNRG/FXYD3/STIM2",4
GO:0043491,"GO:0043491","phosphatidylinositol 3-kinase/protein kinase B signal transduction","5/159","249/14515",0.138482229315709,0.59683003143918,0.570809049382607,"FN1/AKR1C2/ERBB4/STOX1/ERBB3",5
GO:0046651,"GO:0046651","lymphocyte proliferation","5/159","249/14515",0.138482229315709,0.59683003143918,0.570809049382607,"HLA-DPA1/HLA-DPB1/HLA-DRB1/IGFBP2/CD74",5
GO:0000070,"GO:0000070","mitotic sister chromatid segregation","4/159","182/14515",0.139573059779676,0.59683003143918,0.570809049382607,"CDC20/CENPF/NEK2/CDK1",4
GO:0031100,"GO:0031100","animal organ regeneration","2/159","60/14515",0.140188829217602,0.59683003143918,0.570809049382607,"CDK1/CPT1A",2
GO:0032410,"GO:0032410","negative regulation of transporter activity","2/159","60/14515",0.140188829217602,0.59683003143918,0.570809049382607,"CALM3/KCNRG",2
GO:0051306,"GO:0051306","mitotic sister chromatid separation","2/159","60/14515",0.140188829217602,0.59683003143918,0.570809049382607,"CDC20/CENPF",2
GO:0051784,"GO:0051784","negative regulation of nuclear division","2/159","60/14515",0.140188829217602,0.59683003143918,0.570809049382607,"CDC20/CENPF",2
GO:1903037,"GO:1903037","regulation of leukocyte cell-cell adhesion","6/159","321/14515",0.14121914369134,0.59683003143918,0.570809049382607,"HLA-DPA1/HLA-DPB1/HLA-DRB1/HLA-DMA/IGFBP2/CD74",6
GO:1901987,"GO:1901987","regulation of cell cycle phase transition","7/159","394/14515",0.142187164700892,0.59683003143918,0.570809049382607,"CDC20/CENPF/CDK1/STK33/NEK10/STOX1/CDC14A",7
GO:0071692,"GO:0071692","protein localization to extracellular region","6/159","322/14515",0.142682136264069,0.59683003143918,0.570809049382607,"HLA-DRB1/SLC4A8/PTPRN2/EXPH5/CPT1A/STEAP3",6
GO:0001956,"GO:0001956","positive regulation of neurotransmitter secretion","1/159","14/14515",0.142963026635675,0.59683003143918,0.570809049382607,"SLC4A8",1
GO:0002467,"GO:0002467","germinal center formation","1/159","14/14515",0.142963026635675,0.59683003143918,0.570809049382607,"KLHL6",1
GO:0002566,"GO:0002566","somatic diversification of immune receptors via somatic mutation","1/159","14/14515",0.142963026635675,0.59683003143918,0.570809049382607,"SAMHD1",1
GO:0007100,"GO:0007100","mitotic centrosome separation","1/159","14/14515",0.142963026635675,0.59683003143918,0.570809049382607,"NEK2",1
GO:0009404,"GO:0009404","toxin metabolic process","1/159","14/14515",0.142963026635675,0.59683003143918,0.570809049382607,"CPT1A",1
GO:0014029,"GO:0014029","neural crest formation","1/159","14/14515",0.142963026635675,0.59683003143918,0.570809049382607,"FUZ",1
GO:0016045,"GO:0016045","detection of bacterium","1/159","14/14515",0.142963026635675,0.59683003143918,0.570809049382607,"HLA-DRB1",1
GO:0017014,"GO:0017014","protein nitrosylation","1/159","14/14515",0.142963026635675,0.59683003143918,0.570809049382607,"S100A8",1
GO:0018119,"GO:0018119","peptidyl-cysteine S-nitrosylation","1/159","14/14515",0.142963026635675,0.59683003143918,0.570809049382607,"S100A8",1
GO:0030007,"GO:0030007","intracellular potassium ion homeostasis","1/159","14/14515",0.142963026635675,0.59683003143918,0.570809049382607,"ATP12A",1
GO:0030810,"GO:0030810","positive regulation of nucleotide biosynthetic process","1/159","14/14515",0.142963026635675,0.59683003143918,0.570809049382607,"PPARGC1A",1
GO:0031643,"GO:0031643","positive regulation of myelination","1/159","14/14515",0.142963026635675,0.59683003143918,0.570809049382607,"TPPP",1
GO:0034501,"GO:0034501","protein localization to kinetochore","1/159","14/14515",0.142963026635675,0.59683003143918,0.570809049382607,"CDK1",1
GO:0035358,"GO:0035358","regulation of peroxisome proliferator activated receptor signaling pathway","1/159","14/14515",0.142963026635675,0.59683003143918,0.570809049382607,"ALOX15",1
GO:0035641,"GO:0035641","locomotory exploration behavior","1/159","14/14515",0.142963026635675,0.59683003143918,0.570809049382607,"TUBA1A",1
GO:0036158,"GO:0036158","outer dynein arm assembly","1/159","14/14515",0.142963026635675,0.59683003143918,0.570809049382607,"DNAAF1",1
GO:0036376,"GO:0036376","sodium ion export across plasma membrane","1/159","14/14515",0.142963026635675,0.59683003143918,0.570809049382607,"ATP12A",1
GO:0043353,"GO:0043353","enucleate erythrocyte differentiation","1/159","14/14515",0.142963026635675,0.59683003143918,0.570809049382607,"MB",1
GO:0043691,"GO:0043691","reverse cholesterol transport","1/159","14/14515",0.142963026635675,0.59683003143918,0.570809049382607,"CES1",1
GO:0045475,"GO:0045475","locomotor rhythm","1/159","14/14515",0.142963026635675,0.59683003143918,0.570809049382607,"USP2",1
GO:0045842,"GO:0045842","positive regulation of mitotic metaphase/anaphase transition","1/159","14/14515",0.142963026635675,0.59683003143918,0.570809049382607,"CDC20",1
GO:0046348,"GO:0046348","amino sugar catabolic process","1/159","14/14515",0.142963026635675,0.59683003143918,0.570809049382607,"ALDH1A1",1
GO:0061003,"GO:0061003","positive regulation of dendritic spine morphogenesis","1/159","14/14515",0.142963026635675,0.59683003143918,0.570809049382607,"EEF2K",1
GO:0071027,"GO:0071027","nuclear RNA surveillance","1/159","14/14515",0.142963026635675,0.59683003143918,0.570809049382607,"XRN1",1
GO:0072160,"GO:0072160","nephron tubule epithelial cell differentiation","1/159","14/14515",0.142963026635675,0.59683003143918,0.570809049382607,"PROM1",1
GO:0072537,"GO:0072537","fibroblast activation","1/159","14/14515",0.142963026635675,0.59683003143918,0.570809049382607,"MYB",1
GO:0097152,"GO:0097152","mesenchymal cell apoptotic process","1/159","14/14515",0.142963026635675,0.59683003143918,0.570809049382607,"SYNE1",1
GO:1900373,"GO:1900373","positive regulation of purine nucleotide biosynthetic process","1/159","14/14515",0.142963026635675,0.59683003143918,0.570809049382607,"PPARGC1A",1
GO:1901029,"GO:1901029","negative regulation of mitochondrial outer membrane permeabilization involved in apoptotic signaling pathway","1/159","14/14515",0.142963026635675,0.59683003143918,0.570809049382607,"TMEM14A",1
GO:1901533,"GO:1901533","negative regulation of hematopoietic progenitor cell differentiation","1/159","14/14515",0.142963026635675,0.59683003143918,0.570809049382607,"MYB",1
GO:1902166,"GO:1902166","negative regulation of intrinsic apoptotic signaling pathway in response to DNA damage by p53 class mediator","1/159","14/14515",0.142963026635675,0.59683003143918,0.570809049382607,"CD74",1
GO:1903083,"GO:1903083","protein localization to condensed chromosome","1/159","14/14515",0.142963026635675,0.59683003143918,0.570809049382607,"CDK1",1
GO:1903978,"GO:1903978","regulation of microglial cell activation","1/159","14/14515",0.142963026635675,0.59683003143918,0.570809049382607,"GRN",1
GO:2000671,"GO:2000671","regulation of motor neuron apoptotic process","1/159","14/14515",0.142963026635675,0.59683003143918,0.570809049382607,"ERBB3",1
GO:2001169,"GO:2001169","regulation of ATP biosynthetic process","1/159","14/14515",0.142963026635675,0.59683003143918,0.570809049382607,"PPARGC1A",1
GO:1904356,"GO:1904356","regulation of telomere maintenance via telomere lengthening","2/159","61/14515",0.14395013682536,0.59683003143918,0.570809049382607,"NEK2/XRN1",2
GO:0033002,"GO:0033002","muscle cell proliferation","4/159","185/14515",0.145548945728951,0.59683003143918,0.570809049382607,"CDK1/PPARGC1A/ERBB4/MYB",4
GO:0002250,"GO:0002250","adaptive immune response","7/159","397/14515",0.146155880111781,0.59683003143918,0.570809049382607,"ALOX15/HLA-DPA1/HLA-DPB1/KLHL6/HLA-DRB1/HLA-DMA/CD74",7
GO:0031346,"GO:0031346","positive regulation of cell projection organization","6/159","325/14515",0.147113291620237,0.59683003143918,0.570809049382607,"FN1/RP1/GRN/FUZ/CROCC/EEF2K",6
GO:0060972,"GO:0060972","left/right pattern formation","3/159","121/14515",0.14724368269035,0.59683003143918,0.570809049382607,"CFAP53/DNAAF1/BICC1",3
GO:0098773,"GO:0098773","skin epidermis development","3/159","121/14515",0.14724368269035,0.59683003143918,0.570809049382607,"SPINK5/FUZ/FZD6",3
GO:0044772,"GO:0044772","mitotic cell cycle phase transition","7/159","398/14515",0.147490550276508,0.59683003143918,0.570809049382607,"CDC20/CENPF/CDK1/CALM3/RHOU/STOX1/CDC14A",7
GO:0006801,"GO:0006801","superoxide metabolic process","2/159","62/14515",0.147732596475463,0.59683003143918,0.570809049382607,"MB/NQO1",2
GO:0014823,"GO:0014823","response to activity","2/159","62/14515",0.147732596475463,0.59683003143918,0.570809049382607,"CDK1/PPARGC1A",2
GO:0030166,"GO:0030166","proteoglycan biosynthetic process","2/159","62/14515",0.147732596475463,0.59683003143918,0.570809049382607,"HS3ST6/CHST9",2
GO:1901019,"GO:1901019","regulation of calcium ion transmembrane transporter activity","2/159","62/14515",0.147732596475463,0.59683003143918,0.570809049382607,"CALM3/STIM2",2
GO:0022898,"GO:0022898","regulation of transmembrane transporter activity","4/159","187/14515",0.14958804155154,0.59683003143918,0.570809049382607,"CALM3/KCNRG/FXYD3/STIM2",4
GO:0043467,"GO:0043467","regulation of generation of precursor metabolites and energy","3/159","122/14515",0.149818039570709,0.59683003143918,0.570809049382607,"COX7A1/CDK1/PPARGC1A",3
GO:0051983,"GO:0051983","regulation of chromosome segregation","3/159","122/14515",0.149818039570709,0.59683003143918,0.570809049382607,"CDC20/CENPF/CDK1",3
GO:1902600,"GO:1902600","proton transmembrane transport","3/159","122/14515",0.149818039570709,0.59683003143918,0.570809049382607,"COX7A1/ATP12A/CYB5A",3
GO:0032943,"GO:0032943","mononuclear cell proliferation","5/159","256/14515",0.150272418785794,0.59683003143918,0.570809049382607,"HLA-DPA1/HLA-DPB1/HLA-DRB1/IGFBP2/CD74",5
GO:0006903,"GO:0006903","vesicle targeting","2/159","63/14515",0.151535301995546,0.59683003143918,0.570809049382607,"WIPI1/TRAPPC6A",2
GO:0032507,"GO:0032507","maintenance of protein location in cell","2/159","63/14515",0.151535301995546,0.59683003143918,0.570809049382607,"SYNE1/SCIN",2
GO:0032835,"GO:0032835","glomerulus development","2/159","63/14515",0.151535301995546,0.59683003143918,0.570809049382607,"PROM1/BASP1",2
GO:0045806,"GO:0045806","negative regulation of endocytosis","2/159","63/14515",0.151535301995546,0.59683003143918,0.570809049382607,"WDR54/ANKRD13A",2
GO:0007051,"GO:0007051","spindle organization","4/159","188/14515",0.151623779089175,0.59683003143918,0.570809049382607,"CDC20/NEK2/CEP126/TPPP",4
GO:0042594,"GO:0042594","response to starvation","4/159","188/14515",0.151623779089175,0.59683003143918,0.570809049382607,"PDK4/PPARGC1A/WIPI1/BCAS3",4
GO:0043583,"GO:0043583","ear development","4/159","188/14515",0.151623779089175,0.59683003143918,0.570809049382607,"CEP290/SOBP/STOX1/FZD6",4
GO:0002921,"GO:0002921","negative regulation of humoral immune response","1/159","15/14515",0.152360232260455,0.59683003143918,0.570809049382607,"SPINK5",1
GO:0006895,"GO:0006895","Golgi to endosome transport","1/159","15/14515",0.152360232260455,0.59683003143918,0.570809049382607,"WIPI1",1
GO:0009151,"GO:0009151","purine deoxyribonucleotide metabolic process","1/159","15/14515",0.152360232260455,0.59683003143918,0.570809049382607,"SAMHD1",1
GO:0030242,"GO:0030242","autophagy of peroxisome","1/159","15/14515",0.152360232260455,0.59683003143918,0.570809049382607,"WIPI1",1
GO:0032516,"GO:0032516","positive regulation of phosphoprotein phosphatase activity","1/159","15/14515",0.152360232260455,0.59683003143918,0.570809049382607,"CALM3",1
GO:0035720,"GO:0035720","intraciliary anterograde transport","1/159","15/14515",0.152360232260455,0.59683003143918,0.570809049382607,"IFT81",1
GO:0043652,"GO:0043652","engulfment of apoptotic cell","1/159","15/14515",0.152360232260455,0.59683003143918,0.570809049382607,"ALOX15",1
GO:0045059,"GO:0045059","positive thymic T cell selection","1/159","15/14515",0.152360232260455,0.59683003143918,0.570809049382607,"CD74",1
GO:0048308,"GO:0048308","organelle inheritance","1/159","15/14515",0.152360232260455,0.59683003143918,0.570809049382607,"CDK1",1
GO:0048313,"GO:0048313","Golgi inheritance","1/159","15/14515",0.152360232260455,0.59683003143918,0.570809049382607,"CDK1",1
GO:0048820,"GO:0048820","hair follicle maturation","1/159","15/14515",0.152360232260455,0.59683003143918,0.570809049382607,"SPINK5",1
GO:0051299,"GO:0051299","centrosome separation","1/159","15/14515",0.152360232260455,0.59683003143918,0.570809049382607,"NEK2",1
GO:0051791,"GO:0051791","medium-chain fatty acid metabolic process","1/159","15/14515",0.152360232260455,0.59683003143918,0.570809049382607,"CES1",1
GO:0060099,"GO:0060099","regulation of phagocytosis, engulfment","1/159","15/14515",0.152360232260455,0.59683003143918,0.570809049382607,"ALOX15",1
GO:0072074,"GO:0072074","kidney mesenchyme development","1/159","15/14515",0.152360232260455,0.59683003143918,0.570809049382607,"BASP1",1
GO:0170043,"GO:0170043","non-proteinogenic amino acid biosynthetic process","1/159","15/14515",0.152360232260455,0.59683003143918,0.570809049382607,"ALDH1A1",1
GO:1901317,"GO:1901317","regulation of flagellated sperm motility","1/159","15/14515",0.152360232260455,0.59683003143918,0.570809049382607,"EPPIN",1
GO:1902065,"GO:1902065","response to L-glutamate","1/159","15/14515",0.152360232260455,0.59683003143918,0.570809049382607,"TUBA1A",1
GO:1902101,"GO:1902101","positive regulation of metaphase/anaphase transition of cell cycle","1/159","15/14515",0.152360232260455,0.59683003143918,0.570809049382607,"CDC20",1
GO:1905153,"GO:1905153","regulation of membrane invagination","1/159","15/14515",0.152360232260455,0.59683003143918,0.570809049382607,"ALOX15",1
GO:2001212,"GO:2001212","regulation of vasculogenesis","1/159","15/14515",0.152360232260455,0.59683003143918,0.570809049382607,"RIN2",1
GO:0048568,"GO:0048568","embryonic organ development","7/159","402/14515",0.152887338490243,0.597884886945825,0.571817914616033,"DNAAF1/FUZ/CEP290/SOBP/STOX1/NR2F2/FZD6",7
GO:0043549,"GO:0043549","regulation of kinase activity","8/159","478/14515",0.154641713075677,0.598713376541935,0.572610283186427,"CALM3/NEK10/HLA-DRB1/ERBB4/STOX1/ERBB3/CD74/NR2F2",8
GO:0032922,"GO:0032922","circadian regulation of gene expression","2/159","64/14515",0.155357364296115,0.598713376541935,0.572610283186427,"PPARGC1A/USP2",2
GO:0043627,"GO:0043627","response to estrogen","2/159","64/14515",0.155357364296115,0.598713376541935,0.572610283186427,"IGFBP2/BCAS3",2
GO:0051258,"GO:0051258","protein polymerization","5/159","260/14515",0.157195487178346,0.598713376541935,0.572610283186427,"KRT5/ALOX15/TUBA1A/SCIN/TPPP",5
GO:0032729,"GO:0032729","positive regulation of type II interferon production","2/159","65/14515",0.159197911108997,0.598713376541935,0.572610283186427,"HLA-DPA1/HLA-DPB1",2
GO:0140115,"GO:0140115","export across plasma membrane","2/159","65/14515",0.159197911108997,0.598713376541935,0.572610283186427,"ATP12A/CALM3",2
GO:0007052,"GO:0007052","mitotic spindle organization","3/159","126/14515",0.160258127671138,0.598713376541935,0.572610283186427,"CDC20/NEK2/CEP126",3
GO:0007224,"GO:0007224","smoothened signaling pathway","3/159","126/14515",0.160258127671138,0.598713376541935,0.572610283186427,"TUBA1A/FUZ/IFT81",3
GO:0009799,"GO:0009799","specification of symmetry","3/159","126/14515",0.160258127671138,0.598713376541935,0.572610283186427,"CFAP53/DNAAF1/BICC1",3
GO:0009855,"GO:0009855","determination of bilateral symmetry","3/159","126/14515",0.160258127671138,0.598713376541935,0.572610283186427,"CFAP53/DNAAF1/BICC1",3
GO:0042110,"GO:0042110","T cell activation","8/159","483/14515",0.160959673309768,0.598713376541935,0.572610283186427,"SPINK5/HLA-DPA1/HLA-DPB1/HLA-DRB1/HLA-DMA/IGFBP2/MYB/CD74",8
GO:0002523,"GO:0002523","leukocyte migration involved in inflammatory response","1/159","16/14515",0.161655040748082,0.598713376541935,0.572610283186427,"S100A8",1
GO:0002830,"GO:0002830","positive regulation of type 2 immune response","1/159","16/14515",0.161655040748082,0.598713376541935,0.572610283186427,"CD74",1
GO:0003356,"GO:0003356","regulation of cilium beat frequency","1/159","16/14515",0.161655040748082,0.598713376541935,0.572610283186427,"DNAAF1",1
GO:0006577,"GO:0006577","amino-acid betaine metabolic process","1/159","16/14515",0.161655040748082,0.598713376541935,0.572610283186427,"CPT1A",1
GO:0007096,"GO:0007096","regulation of exit from mitosis","1/159","16/14515",0.161655040748082,0.598713376541935,0.572610283186427,"CDC14A",1
GO:0007603,"GO:0007603","phototransduction, visible light","1/159","16/14515",0.161655040748082,0.598713376541935,0.572610283186427,"RP1",1
GO:0010885,"GO:0010885","regulation of cholesterol storage","1/159","16/14515",0.161655040748082,0.598713376541935,0.572610283186427,"CES1",1
GO:0016114,"GO:0016114","terpenoid biosynthetic process","1/159","16/14515",0.161655040748082,0.598713376541935,0.572610283186427,"DHRS9",1
GO:0030201,"GO:0030201","heparan sulfate proteoglycan metabolic process","1/159","16/14515",0.161655040748082,0.598713376541935,0.572610283186427,"HS3ST6",1
GO:0030449,"GO:0030449","regulation of complement activation","1/159","16/14515",0.161655040748082,0.598713376541935,0.572610283186427,"CFH",1
GO:0034497,"GO:0034497","protein localization to phagophore assembly site","1/159","16/14515",0.161655040748082,0.598713376541935,0.572610283186427,"WIPI1",1
GO:0051014,"GO:0051014","actin filament severing","1/159","16/14515",0.161655040748082,0.598713376541935,0.572610283186427,"SCIN",1
GO:0051382,"GO:0051382","kinetochore assembly","1/159","16/14515",0.161655040748082,0.598713376541935,0.572610283186427,"CENPF",1
GO:0070206,"GO:0070206","protein trimerization","1/159","16/14515",0.161655040748082,0.598713376541935,0.572610283186427,"CD74",1
GO:0098543,"GO:0098543","detection of other organism","1/159","16/14515",0.161655040748082,0.598713376541935,0.572610283186427,"HLA-DRB1",1
GO:0099149,"GO:0099149","regulation of postsynaptic neurotransmitter receptor internalization","1/159","16/14515",0.161655040748082,0.598713376541935,0.572610283186427,"SYNE1",1
GO:1902165,"GO:1902165","regulation of intrinsic apoptotic signaling pathway in response to DNA damage by p53 class mediator","1/159","16/14515",0.161655040748082,0.598713376541935,0.572610283186427,"CD74",1
GO:1904031,"GO:1904031","positive regulation of cyclin-dependent protein kinase activity","1/159","16/14515",0.161655040748082,0.598713376541935,0.572610283186427,"STOX1",1
GO:2000696,"GO:2000696","regulation of epithelial cell differentiation involved in kidney development","1/159","16/14515",0.161655040748082,0.598713376541935,0.572610283186427,"PROM1",1
GO:0055017,"GO:0055017","cardiac muscle tissue growth","2/159","66/14515",0.163056086729428,0.598713376541935,0.572610283186427,"CDK1/ERBB4",2
GO:0140014,"GO:0140014","mitotic nuclear division","5/159","264/14515",0.164248315528611,0.598713376541935,0.572610283186427,"CDC20/CENPF/NEK2/CDK1/CDC14A",5
GO:0007004,"GO:0007004","telomere maintenance via telomerase","2/159","67/14515",0.1669310517617,0.598713376541935,0.572610283186427,"NEK2/XRN1",2
GO:0008360,"GO:0008360","regulation of cell shape","3/159","129/14515",0.168230378198611,0.598713376541935,0.572610283186427,"FN1/RHOU/PALMD",3
GO:0009913,"GO:0009913","epidermal cell differentiation","4/159","197/14515",0.170408981370972,0.598713376541935,0.572610283186427,"KRT5/KRT4/SPINK5/EXPH5",4
GO:0003407,"GO:0003407","neural retina development","2/159","68/14515",0.17082198286835,0.598713376541935,0.572610283186427,"RP1/PROM1",2
GO:0007585,"GO:0007585","respiratory gaseous exchange by respiratory system","2/159","68/14515",0.17082198286835,0.598713376541935,0.572610283186427,"NEK10/SPAG16",2
GO:0042093,"GO:0042093","T-helper cell differentiation","2/159","68/14515",0.17082198286835,0.598713376541935,0.572610283186427,"HLA-DRB1/MYB",2
GO:1901568,"GO:1901568","fatty acid derivative metabolic process","2/159","68/14515",0.17082198286835,0.598713376541935,0.572610283186427,"ALOX15/NUDT7",2
GO:1904427,"GO:1904427","positive regulation of calcium ion transmembrane transport","2/159","68/14515",0.17082198286835,0.598713376541935,0.572610283186427,"CALM3/STIM2",2
GO:0002577,"GO:0002577","regulation of antigen processing and presentation","1/159","17/14515",0.170848560888854,0.598713376541935,0.572610283186427,"CD74",1
GO:0002902,"GO:0002902","regulation of B cell apoptotic process","1/159","17/14515",0.170848560888854,0.598713376541935,0.572610283186427,"CD74",1
GO:0006085,"GO:0006085","acetyl-CoA biosynthetic process","1/159","17/14515",0.170848560888854,0.598713376541935,0.572610283186427,"PDK4",1
GO:0006878,"GO:0006878","intracellular copper ion homeostasis","1/159","17/14515",0.170848560888854,0.598713376541935,0.572610283186427,"CP",1
GO:0007350,"GO:0007350","blastoderm segmentation","1/159","17/14515",0.170848560888854,0.598713376541935,0.572610283186427,"BASP1",1
GO:0010801,"GO:0010801","negative regulation of peptidyl-threonine phosphorylation","1/159","17/14515",0.170848560888854,0.598713376541935,0.572610283186427,"CALM3",1
GO:0021542,"GO:0021542","dentate gyrus development","1/159","17/14515",0.170848560888854,0.598713376541935,0.572610283186427,"TUBA1A",1
GO:0031998,"GO:0031998","regulation of fatty acid beta-oxidation","1/159","17/14515",0.170848560888854,0.598713376541935,0.572610283186427,"CPT1A",1
GO:0032488,"GO:0032488","Cdc42 protein signal transduction","1/159","17/14515",0.170848560888854,0.598713376541935,0.572610283186427,"RHOU",1
GO:0043567,"GO:0043567","regulation of insulin-like growth factor receptor signaling pathway","1/159","17/14515",0.170848560888854,0.598713376541935,0.572610283186427,"IGFBP2",1
GO:0045064,"GO:0045064","T-helper 2 cell differentiation","1/159","17/14515",0.170848560888854,0.598713376541935,0.572610283186427,"MYB",1
GO:0045722,"GO:0045722","positive regulation of gluconeogenesis","1/159","17/14515",0.170848560888854,0.598713376541935,0.572610283186427,"PPARGC1A",1
GO:0060221,"GO:0060221","retinal rod cell differentiation","1/159","17/14515",0.170848560888854,0.598713376541935,0.572610283186427,"RP1",1
GO:0060263,"GO:0060263","regulation of respiratory burst","1/159","17/14515",0.170848560888854,0.598713376541935,0.572610283186427,"GRN",1
GO:0060644,"GO:0060644","mammary gland epithelial cell differentiation","1/159","17/14515",0.170848560888854,0.598713376541935,0.572610283186427,"ERBB4",1
GO:0070886,"GO:0070886","positive regulation of calcineurin-NFAT signaling cascade","1/159","17/14515",0.170848560888854,0.598713376541935,0.572610283186427,"ERBB3",1
GO:0071025,"GO:0071025","RNA surveillance","1/159","17/14515",0.170848560888854,0.598713376541935,0.572610283186427,"XRN1",1
GO:0071391,"GO:0071391","cellular response to estrogen stimulus","1/159","17/14515",0.170848560888854,0.598713376541935,0.572610283186427,"BCAS3",1
GO:0071397,"GO:0071397","cellular response to cholesterol","1/159","17/14515",0.170848560888854,0.598713376541935,0.572610283186427,"CES1",1
GO:0072567,"GO:0072567","chemokine (C-X-C motif) ligand 2 production","1/159","17/14515",0.170848560888854,0.598713376541935,0.572610283186427,"CD74",1
GO:0090713,"GO:0090713","immunological memory process","1/159","17/14515",0.170848560888854,0.598713376541935,0.572610283186427,"HLA-DRB1",1
GO:0106058,"GO:0106058","positive regulation of calcineurin-mediated signaling","1/159","17/14515",0.170848560888854,0.598713376541935,0.572610283186427,"ERBB3",1
GO:0110096,"GO:0110096","cellular response to aldehyde","1/159","17/14515",0.170848560888854,0.598713376541935,0.572610283186427,"ALDH1A1",1
GO:1901017,"GO:1901017","negative regulation of potassium ion transmembrane transporter activity","1/159","17/14515",0.170848560888854,0.598713376541935,0.572610283186427,"KCNRG",1
GO:1902259,"GO:1902259","regulation of delayed rectifier potassium channel activity","1/159","17/14515",0.170848560888854,0.598713376541935,0.572610283186427,"KCNRG",1
GO:1904355,"GO:1904355","positive regulation of telomere capping","1/159","17/14515",0.170848560888854,0.598713376541935,0.572610283186427,"NEK2",1
GO:1990822,"GO:1990822","basic amino acid transmembrane transport","1/159","17/14515",0.170848560888854,0.598713376541935,0.572610283186427,"SLC7A2",1
GO:2000341,"GO:2000341","regulation of chemokine (C-X-C motif) ligand 2 production","1/159","17/14515",0.170848560888854,0.598713376541935,0.572610283186427,"CD74",1
GO:0001678,"GO:0001678","intracellular glucose homeostasis","3/159","130/14515",0.170913434786874,0.598713376541935,0.572610283186427,"PPARGC1A/HLA-DRB1/PTPRN2",3
GO:0002287,"GO:0002287","alpha-beta T cell activation involved in immune response","2/159","69/14515",0.174728072522819,0.599547761276946,0.573408289875639,"HLA-DRB1/MYB",2
GO:0002293,"GO:0002293","alpha-beta T cell differentiation involved in immune response","2/159","69/14515",0.174728072522819,0.599547761276946,0.573408289875639,"HLA-DRB1/MYB",2
GO:0002294,"GO:0002294","CD4-positive, alpha-beta T cell differentiation involved in immune response","2/159","69/14515",0.174728072522819,0.599547761276946,0.573408289875639,"HLA-DRB1/MYB",2
GO:0006081,"GO:0006081","cellular aldehyde metabolic process","2/159","69/14515",0.174728072522819,0.599547761276946,0.573408289875639,"ALDH3A1/ALDH1A1",2
GO:0006278,"GO:0006278","RNA-templated DNA biosynthetic process","2/159","69/14515",0.174728072522819,0.599547761276946,0.573408289875639,"NEK2/XRN1",2
GO:0032436,"GO:0032436","positive regulation of proteasomal ubiquitin-dependent protein catabolic process","2/159","69/14515",0.174728072522819,0.599547761276946,0.573408289875639,"CDC20/CDC20B",2
GO:1904063,"GO:1904063","negative regulation of cation transmembrane transport","2/159","69/14515",0.174728072522819,0.599547761276946,0.573408289875639,"CALM3/KCNRG",2
GO:0072175,"GO:0072175","epithelial tube formation","3/159","132/14515",0.176316394103278,0.599547761276946,0.573408289875639,"FUZ/CEP290/FZD6",3
GO:0010810,"GO:0010810","regulation of cell-substrate adhesion","4/159","200/14515",0.176846405803109,0.599547761276946,0.573408289875639,"FN1/ALOX15/CCDC80/RIN2",4
GO:0032409,"GO:0032409","regulation of transporter activity","4/159","200/14515",0.176846405803109,0.599547761276946,0.573408289875639,"CALM3/KCNRG/FXYD3/STIM2",4
GO:0090307,"GO:0090307","mitotic spindle assembly","2/159","70/14515",0.178648528765557,0.599547761276946,0.573408289875639,"CDC20/NEK2",2
GO:0043542,"GO:0043542","endothelial cell migration","4/159","201/14515",0.179010640568763,0.599547761276946,0.573408289875639,"GRN/BCAS3/NR2F2/RIN2",4
GO:0002281,"GO:0002281","macrophage activation involved in immune response","1/159","18/14515",0.179941889542369,0.599547761276946,0.573408289875639,"GRN",1
GO:0002385,"GO:0002385","mucosal immune response","1/159","18/14515",0.179941889542369,0.599547761276946,0.573408289875639,"PIGR",1
GO:0002544,"GO:0002544","chronic inflammatory response","1/159","18/14515",0.179941889542369,0.599547761276946,0.573408289875639,"S100A8",1
GO:0006123,"GO:0006123","mitochondrial electron transport, cytochrome c to oxygen","1/159","18/14515",0.179941889542369,0.599547761276946,0.573408289875639,"COX7A1",1
GO:0006743,"GO:0006743","ubiquinone metabolic process","1/159","18/14515",0.179941889542369,0.599547761276946,0.573408289875639,"NQO1",1
GO:0008334,"GO:0008334","histone mRNA metabolic process","1/159","18/14515",0.179941889542369,0.599547761276946,0.573408289875639,"XRN1",1
GO:0015936,"GO:0015936","coenzyme A metabolic process","1/159","18/14515",0.179941889542369,0.599547761276946,0.573408289875639,"NUDT7",1
GO:0035795,"GO:0035795","negative regulation of mitochondrial membrane permeability","1/159","18/14515",0.179941889542369,0.599547761276946,0.573408289875639,"TMEM14A",1
GO:0040037,"GO:0040037","negative regulation of fibroblast growth factor receptor signaling pathway","1/159","18/14515",0.179941889542369,0.599547761276946,0.573408289875639,"FUZ",1
GO:0045591,"GO:0045591","positive regulation of regulatory T cell differentiation","1/159","18/14515",0.179941889542369,0.599547761276946,0.573408289875639,"HLA-DRB1",1
GO:0045723,"GO:0045723","positive regulation of fatty acid biosynthetic process","1/159","18/14515",0.179941889542369,0.599547761276946,0.573408289875639,"CD74",1
GO:0051443,"GO:0051443","positive regulation of ubiquitin-protein transferase activity","1/159","18/14515",0.179941889542369,0.599547761276946,0.573408289875639,"CDC20",1
GO:0051590,"GO:0051590","positive regulation of neurotransmitter transport","1/159","18/14515",0.179941889542369,0.599547761276946,0.573408289875639,"SLC4A8",1
GO:0060231,"GO:0060231","mesenchymal to epithelial transition","1/159","18/14515",0.179941889542369,0.599547761276946,0.573408289875639,"BASP1",1
GO:0097501,"GO:0097501","stress response to metal ion","1/159","18/14515",0.179941889542369,0.599547761276946,0.573408289875639,"MT1G",1
GO:1900242,"GO:1900242","regulation of synaptic vesicle endocytosis","1/159","18/14515",0.179941889542369,0.599547761276946,0.573408289875639,"ABCA13",1
GO:1901569,"GO:1901569","fatty acid derivative catabolic process","1/159","18/14515",0.179941889542369,0.599547761276946,0.573408289875639,"NUDT7",1
GO:1901970,"GO:1901970","positive regulation of mitotic sister chromatid separation","1/159","18/14515",0.179941889542369,0.599547761276946,0.573408289875639,"CDC20",1
GO:1904666,"GO:1904666","regulation of ubiquitin protein ligase activity","1/159","18/14515",0.179941889542369,0.599547761276946,0.573408289875639,"CDC20",1
GO:2000010,"GO:2000010","positive regulation of protein localization to cell surface","1/159","18/14515",0.179941889542369,0.599547761276946,0.573408289875639,"ERBB4",1
GO:2000786,"GO:2000786","positive regulation of autophagosome assembly","1/159","18/14515",0.179941889542369,0.599547761276946,0.573408289875639,"WIPI1",1
GO:2000811,"GO:2000811","negative regulation of anoikis","1/159","18/14515",0.179941889542369,0.599547761276946,0.573408289875639,"PDK4",1
GO:0051783,"GO:0051783","regulation of nuclear division","3/159","134/14515",0.181766699434535,0.604758932551916,0.578392261132016,"CDC20/CENPF/NEK2",3
GO:2000146,"GO:2000146","negative regulation of cell motility","5/159","274/14515",0.182418567933998,0.604869987629137,0.578498474358091,"EPPIN/FUZ/SRGAP3/CD74/NR2F2",5
GO:0032414,"GO:0032414","positive regulation of ion transmembrane transporter activity","2/159","71/14515",0.182582574963517,0.604869987629137,0.578498474358091,"CALM3/STIM2",2
GO:1905818,"GO:1905818","regulation of chromosome separation","2/159","71/14515",0.182582574963517,0.604869987629137,0.578498474358091,"CDC20/CENPF",2
GO:0010948,"GO:0010948","negative regulation of cell cycle process","5/159","275/14515",0.184275890857186,0.608264155509115,0.581744661109691,"CDC20/CENPF/NEK2/CDK1/STK33",5
GO:0045921,"GO:0045921","positive regulation of exocytosis","2/159","72/14515",0.186529449572992,0.608264155509115,0.581744661109691,"SLC4A8/EXPH5",2
GO:0048738,"GO:0048738","cardiac muscle tissue development","4/159","205/14515",0.187756307429038,0.608264155509115,0.581744661109691,"CDK1/SYNE1/ERBB4/ERBB3",4
GO:0002837,"GO:0002837","regulation of immune response to tumor cell","1/159","19/14515",0.188936111765089,0.608264155509115,0.581744661109691,"HLA-DRB1",1
GO:0016137,"GO:0016137","glycoside metabolic process","1/159","19/14515",0.188936111765089,0.608264155509115,0.581744661109691,"AKR1C2",1
GO:0019755,"GO:0019755","one-carbon compound transport","1/159","19/14515",0.188936111765089,0.608264155509115,0.581744661109691,"HBB",1
GO:0030206,"GO:0030206","chondroitin sulfate biosynthetic process","1/159","19/14515",0.188936111765089,0.608264155509115,0.581744661109691,"CHST9",1
GO:0032211,"GO:0032211","negative regulation of telomere maintenance via telomerase","1/159","19/14515",0.188936111765089,0.608264155509115,0.581744661109691,"XRN1",1
GO:0061687,"GO:0061687","detoxification of inorganic compound","1/159","19/14515",0.188936111765089,0.608264155509115,0.581744661109691,"MT1G",1
GO:0090128,"GO:0090128","regulation of synapse maturation","1/159","19/14515",0.188936111765089,0.608264155509115,0.581744661109691,"CDC20",1
GO:1901983,"GO:1901983","regulation of protein acetylation","1/159","19/14515",0.188936111765089,0.608264155509115,0.581744661109691,"FAM161A",1
GO:1902001,"GO:1902001","fatty acid transmembrane transport","1/159","19/14515",0.188936111765089,0.608264155509115,0.581744661109691,"CPT1A",1
GO:0003002,"GO:0003002","regionalization","6/159","352/14515",0.189663883451385,0.608264155509115,0.581744661109691,"CFAP53/DNAAF1/FUZ/BASP1/BICC1/NR2F2",6
GO:0019216,"GO:0019216","regulation of lipid metabolic process","5/159","278/14515",0.189889749764951,0.608264155509115,0.581744661109691,"CES1/PDK4/PPARGC1A/CPT1A/CD74",5
GO:0031667,"GO:0031667","response to nutrient levels","7/159","428/14515",0.190114060538869,0.608264155509115,0.581744661109691,"PDK4/NQO1/PPARGC1A/IGFBP2/CPT1A/WIPI1/BCAS3",7
GO:0045786,"GO:0045786","negative regulation of cell cycle","6/159","353/14515",0.191325601423845,0.608264155509115,0.581744661109691,"CDC20/CENPF/NEK2/CDK1/STK33/NR2F2",6
GO:0033500,"GO:0033500","carbohydrate homeostasis","4/159","207/14515",0.192180581387069,0.608264155509115,0.581744661109691,"PDK4/PPARGC1A/HLA-DRB1/PTPRN2",4
GO:0042593,"GO:0042593","glucose homeostasis","4/159","207/14515",0.192180581387069,0.608264155509115,0.581744661109691,"PDK4/PPARGC1A/HLA-DRB1/PTPRN2",4
GO:0045807,"GO:0045807","positive regulation of endocytosis","3/159","138/14515",0.192800859704742,0.608264155509115,0.581744661109691,"SYNE1/ABCA13/EEF2K",3
GO:0002292,"GO:0002292","T cell differentiation involved in immune response","2/159","74/14515",0.194458711898503,0.608264155509115,0.581744661109691,"HLA-DRB1/MYB",2
GO:0014032,"GO:0014032","neural crest cell development","2/159","74/14515",0.194458711898503,0.608264155509115,0.581744661109691,"FN1/ERBB4",2
GO:0048678,"GO:0048678","response to axon injury","2/159","74/14515",0.194458711898503,0.608264155509115,0.581744661109691,"GRN/CDK1",2
GO:1903533,"GO:1903533","regulation of protein targeting","2/159","74/14515",0.194458711898503,0.608264155509115,0.581744661109691,"RHOU/STOM",2
GO:0010634,"GO:0010634","positive regulation of epithelial cell migration","3/159","139/14515",0.195585688518097,0.608264155509115,0.581744661109691,"GRN/BCAS3/RIN2",3
GO:0030216,"GO:0030216","keratinocyte differentiation","3/159","139/14515",0.195585688518097,0.608264155509115,0.581744661109691,"KRT5/KRT4/EXPH5",3
GO:0002274,"GO:0002274","myeloid leukocyte activation","4/159","209/14515",0.196637776134979,0.608264155509115,0.581744661109691,"FN1/GRN/MT1G/CD74",4
GO:0010632,"GO:0010632","regulation of epithelial cell migration","4/159","209/14515",0.196637776134979,0.608264155509115,0.581744661109691,"GRN/BCAS3/NR2F2/RIN2",4
GO:1902115,"GO:1902115","regulation of organelle assembly","4/159","209/14515",0.196637776134979,0.608264155509115,0.581744661109691,"RP1/FUZ/CROCC/WIPI1",4
GO:0062012,"GO:0062012","regulation of small molecule metabolic process","5/159","282/14515",0.197469823376443,0.608264155509115,0.581744661109691,"CES1/PDK4/PPARGC1A/CPT1A/CD74",5
GO:0002115,"GO:0002115","store-operated calcium entry","1/159","20/14515",0.19783230093654,0.608264155509115,0.581744661109691,"STIM2",1
GO:0002834,"GO:0002834","regulation of response to tumor cell","1/159","20/14515",0.19783230093654,0.608264155509115,0.581744661109691,"HLA-DRB1",1
GO:0006883,"GO:0006883","intracellular sodium ion homeostasis","1/159","20/14515",0.19783230093654,0.608264155509115,0.581744661109691,"ATP12A",1
GO:0010881,"GO:0010881","regulation of cardiac muscle contraction by regulation of the release of sequestered calcium ion","1/159","20/14515",0.19783230093654,0.608264155509115,0.581744661109691,"CALM3",1
GO:0015802,"GO:0015802","basic amino acid transport","1/159","20/14515",0.19783230093654,0.608264155509115,0.581744661109691,"SLC7A2",1
GO:0036498,"GO:0036498","IRE1-mediated unfolded protein response","1/159","20/14515",0.19783230093654,0.608264155509115,0.581744661109691,"ERN2",1
GO:0044794,"GO:0044794","positive regulation by host of viral process","1/159","20/14515",0.19783230093654,0.608264155509115,0.581744661109691,"STOM",1
GO:0045056,"GO:0045056","transcytosis","1/159","20/14515",0.19783230093654,0.608264155509115,0.581744661109691,"PIGR",1
GO:0045736,"GO:0045736","negative regulation of cyclin-dependent protein serine/threonine kinase activity","1/159","20/14515",0.19783230093654,0.608264155509115,0.581744661109691,"NR2F2",1
GO:0048143,"GO:0048143","astrocyte activation","1/159","20/14515",0.19783230093654,0.608264155509115,0.581744661109691,"GRN",1
GO:0050996,"GO:0050996","positive regulation of lipid catabolic process","1/159","20/14515",0.19783230093654,0.608264155509115,0.581744661109691,"CPT1A",1
GO:0051383,"GO:0051383","kinetochore organization","1/159","20/14515",0.19783230093654,0.608264155509115,0.581744661109691,"CENPF",1
GO:0055070,"GO:0055070","copper ion homeostasis","1/159","20/14515",0.19783230093654,0.608264155509115,0.581744661109691,"CP",1
GO:0060749,"GO:0060749","mammary gland alveolus development","1/159","20/14515",0.19783230093654,0.608264155509115,0.581744661109691,"ERBB4",1
GO:0061377,"GO:0061377","mammary gland lobule development","1/159","20/14515",0.19783230093654,0.608264155509115,0.581744661109691,"ERBB4",1
GO:0061744,"GO:0061744","motor behavior","1/159","20/14515",0.19783230093654,0.608264155509115,0.581744661109691,"TUBA1A",1
GO:0071379,"GO:0071379","cellular response to prostaglandin stimulus","1/159","20/14515",0.19783230093654,0.608264155509115,0.581744661109691,"AKR1C2",1
GO:0090043,"GO:0090043","regulation of tubulin deacetylation","1/159","20/14515",0.19783230093654,0.608264155509115,0.581744661109691,"TPPP",1
GO:0097049,"GO:0097049","motor neuron apoptotic process","1/159","20/14515",0.19783230093654,0.608264155509115,0.581744661109691,"ERBB3",1
GO:0099633,"GO:0099633","protein localization to postsynaptic specialization membrane","1/159","20/14515",0.19783230093654,0.608264155509115,0.581744661109691,"ERBB4",1
GO:0099645,"GO:0099645","neurotransmitter receptor localization to postsynaptic specialization membrane","1/159","20/14515",0.19783230093654,0.608264155509115,0.581744661109691,"ERBB4",1
GO:1902254,"GO:1902254","negative regulation of intrinsic apoptotic signaling pathway by p53 class mediator","1/159","20/14515",0.19783230093654,0.608264155509115,0.581744661109691,"CD74",1
GO:1902644,"GO:1902644","tertiary alcohol metabolic process","1/159","20/14515",0.19783230093654,0.608264155509115,0.581744661109691,"AKR1C2",1
GO:1904030,"GO:1904030","negative regulation of cyclin-dependent protein kinase activity","1/159","20/14515",0.19783230093654,0.608264155509115,0.581744661109691,"NR2F2",1
GO:1905709,"GO:1905709","negative regulation of membrane permeability","1/159","20/14515",0.19783230093654,0.608264155509115,0.581744661109691,"TMEM14A",1
GO:0008589,"GO:0008589","regulation of smoothened signaling pathway","2/159","75/14515",0.198439649885401,0.608264155509115,0.581744661109691,"FUZ/IFT81",2
GO:0048708,"GO:0048708","astrocyte differentiation","2/159","75/14515",0.198439649885401,0.608264155509115,0.581744661109691,"S100A8/GRN",2
GO:0060485,"GO:0060485","mesenchyme development","5/159","283/14515",0.199381286375262,0.608264155509115,0.581744661109691,"FN1/FUZ/ERBB4/BASP1/ERBB3",5
GO:1905039,"GO:1905039","carboxylic acid transmembrane transport","3/159","141/14515",0.201185069221054,0.608264155509115,0.581744661109691,"SLC7A2/EMB/CPT1A",3
GO:0048638,"GO:0048638","regulation of developmental growth","5/159","285/14515",0.203223409182814,0.608264155509115,0.581744661109691,"FN1/CDK1/ERBB4/PLAC8/BASP1",5
GO:0051249,"GO:0051249","regulation of lymphocyte activation","7/159","437/14515",0.203801806407237,0.608264155509115,0.581744661109691,"SPINK5/HLA-DPA1/HLA-DPB1/HLA-DRB1/HLA-DMA/IGFBP2/CD74",7
GO:0010821,"GO:0010821","regulation of mitochondrion organization","3/159","142/14515",0.203999104909861,0.608264155509115,0.581744661109691,"PPARGC1A/TMEM14A/STOX1",3
GO:0042552,"GO:0042552","myelination","3/159","142/14515",0.203999104909861,0.608264155509115,0.581744661109691,"BCAS1/TPPP/ERBB3",3
GO:1903825,"GO:1903825","organic acid transmembrane transport","3/159","142/14515",0.203999104909861,0.608264155509115,0.581744661109691,"SLC7A2/EMB/CPT1A",3
GO:1905952,"GO:1905952","regulation of lipid localization","3/159","142/14515",0.203999104909861,0.608264155509115,0.581744661109691,"CES1/ABCA13/MYB",3
GO:0045787,"GO:0045787","positive regulation of cell cycle","5/159","286/14515",0.205153914723691,0.608264155509115,0.581744661109691,"CDC20/CDK1/USP2/STOX1/CDC14A",5
GO:0034766,"GO:0034766","negative regulation of monoatomic ion transmembrane transport","2/159","77/14515",0.206430621823932,0.608264155509115,0.581744661109691,"CALM3/KCNRG",2
GO:0044773,"GO:0044773","mitotic DNA damage checkpoint signaling","2/159","77/14515",0.206430621823932,0.608264155509115,0.581744661109691,"CDK1/STK33",2
GO:0051304,"GO:0051304","chromosome separation","2/159","77/14515",0.206430621823932,0.608264155509115,0.581744661109691,"CDC20/CENPF",2
GO:1904029,"GO:1904029","regulation of cyclin-dependent protein kinase activity","2/159","77/14515",0.206430621823932,0.608264155509115,0.581744661109691,"STOX1/NR2F2",2
GO:0002082,"GO:0002082","regulation of oxidative phosphorylation","1/159","21/14515",0.206631518884183,0.608264155509115,0.581744661109691,"COX7A1",1
GO:0002251,"GO:0002251","organ or tissue specific immune response","1/159","21/14515",0.206631518884183,0.608264155509115,0.581744661109691,"PIGR",1
GO:0006067,"GO:0006067","ethanol metabolic process","1/159","21/14515",0.206631518884183,0.608264155509115,0.581744661109691,"ADH7",1
GO:0006590,"GO:0006590","thyroid hormone generation","1/159","21/14515",0.206631518884183,0.608264155509115,0.581744661109691,"CTSB",1
GO:0010888,"GO:0010888","negative regulation of lipid storage","1/159","21/14515",0.206631518884183,0.608264155509115,0.581744661109691,"CES1",1
GO:0014850,"GO:0014850","response to muscle activity","1/159","21/14515",0.206631518884183,0.608264155509115,0.581744661109691,"PPARGC1A",1
GO:0042104,"GO:0042104","positive regulation of activated T cell proliferation","1/159","21/14515",0.206631518884183,0.608264155509115,0.581744661109691,"IGFBP2",1
GO:0046337,"GO:0046337","phosphatidylethanolamine metabolic process","1/159","21/14515",0.206631518884183,0.608264155509115,0.581744661109691,"ALOX15",1
GO:0046519,"GO:0046519","sphingoid metabolic process","1/159","21/14515",0.206631518884183,0.608264155509115,0.581744661109691,"DEGS2",1
GO:0051016,"GO:0051016","barbed-end actin filament capping","1/159","21/14515",0.206631518884183,0.608264155509115,0.581744661109691,"SCIN",1
GO:0051988,"GO:0051988","regulation of attachment of spindle microtubules to kinetochore","1/159","21/14515",0.206631518884183,0.608264155509115,0.581744661109691,"NEK2",1
GO:0060252,"GO:0060252","positive regulation of glial cell proliferation","1/159","21/14515",0.206631518884183,0.608264155509115,0.581744661109691,"MYB",1
GO:0071459,"GO:0071459","protein localization to chromosome, centromeric region","1/159","21/14515",0.206631518884183,0.608264155509115,0.581744661109691,"CDK1",1
GO:0071636,"GO:0071636","positive regulation of transforming growth factor beta production","1/159","21/14515",0.206631518884183,0.608264155509115,0.581744661109691,"MYB",1
GO:0090023,"GO:0090023","positive regulation of neutrophil chemotaxis","1/159","21/14515",0.206631518884183,0.608264155509115,0.581744661109691,"CD74",1
GO:0097066,"GO:0097066","response to thyroid hormone","1/159","21/14515",0.206631518884183,0.608264155509115,0.581744661109691,"CTSB",1
GO:1901028,"GO:1901028","regulation of mitochondrial outer membrane permeabilization involved in apoptotic signaling pathway","1/159","21/14515",0.206631518884183,0.608264155509115,0.581744661109691,"TMEM14A",1
GO:1901380,"GO:1901380","negative regulation of potassium ion transmembrane transport","1/159","21/14515",0.206631518884183,0.608264155509115,0.581744661109691,"KCNRG",1
GO:0045930,"GO:0045930","negative regulation of mitotic cell cycle","4/159","214/14515",0.207918013608382,0.608264155509115,0.581744661109691,"CDC20/CENPF/CDK1/STK33",4
GO:0007272,"GO:0007272","ensheathment of neurons","3/159","144/14515",0.209654586000523,0.608264155509115,0.581744661109691,"BCAS1/TPPP/ERBB3",3
GO:0008366,"GO:0008366","axon ensheathment","3/159","144/14515",0.209654586000523,0.608264155509115,0.581744661109691,"BCAS1/TPPP/ERBB3",3
GO:0043524,"GO:0043524","negative regulation of neuron apoptotic process","3/159","144/14515",0.209654586000523,0.608264155509115,0.581744661109691,"GRN/PPARGC1A/ERBB3",3
GO:0045444,"GO:0045444","fat cell differentiation","4/159","215/14515",0.21019655574795,0.608264155509115,0.581744661109691,"MB/PPARGC1A/PLAC8/NUDT7",4
GO:0045104,"GO:0045104","intermediate filament cytoskeleton organization","2/159","78/14515",0.21043929042934,0.608264155509115,0.581744661109691,"KRT5/KRT4",2
GO:0045824,"GO:0045824","negative regulation of innate immune response","2/159","78/14515",0.21043929042934,0.608264155509115,0.581744661109691,"GRN/SAMHD1",2
GO:0070661,"GO:0070661","leukocyte proliferation","5/159","289/14515",0.21098227792936,0.608264155509115,0.581744661109691,"HLA-DPA1/HLA-DPB1/HLA-DRB1/IGFBP2/CD74",5
GO:0031348,"GO:0031348","negative regulation of defense response","4/159","216/14515",0.212482294430923,0.608264155509115,0.581744661109691,"GRN/SPINK5/HLA-DRB1/SAMHD1",4
GO:0007584,"GO:0007584","response to nutrient","3/159","145/14515",0.212495522987483,0.608264155509115,0.581744661109691,"NQO1/IGFBP2/CPT1A",3
GO:0035148,"GO:0035148","tube formation","3/159","145/14515",0.212495522987483,0.608264155509115,0.581744661109691,"FUZ/CEP290/FZD6",3
GO:0072006,"GO:0072006","nephron development","3/159","145/14515",0.212495522987483,0.608264155509115,0.581744661109691,"PROM1/ERBB4/BASP1",3
GO:0034765,"GO:0034765","regulation of monoatomic ion transmembrane transport","5/159","290/14515",0.212937088422145,0.608264155509115,0.581744661109691,"CALM3/KCNRG/STOM/FXYD3/STIM2",5
GO:0010833,"GO:0010833","telomere maintenance via telomere lengthening","2/159","79/14515",0.214455859903559,0.608264155509115,0.581744661109691,"NEK2/XRN1",2
GO:0032411,"GO:0032411","positive regulation of transporter activity","2/159","79/14515",0.214455859903559,0.608264155509115,0.581744661109691,"CALM3/STIM2",2
GO:0045103,"GO:0045103","intermediate filament-based process","2/159","79/14515",0.214455859903559,0.608264155509115,0.581744661109691,"KRT5/KRT4",2
GO:0099072,"GO:0099072","regulation of postsynaptic membrane neurotransmitter receptor levels","2/159","79/14515",0.214455859903559,0.608264155509115,0.581744661109691,"SYNE1/ERBB4",2
GO:0002418,"GO:0002418","immune response to tumor cell","1/159","22/14515",0.215334816006952,0.608264155509115,0.581744661109691,"HLA-DRB1",1
GO:0010842,"GO:0010842","retina layer formation","1/159","22/14515",0.215334816006952,0.608264155509115,0.581744661109691,"PROM1",1
GO:0010878,"GO:0010878","cholesterol storage","1/159","22/14515",0.215334816006952,0.608264155509115,0.581744661109691,"CES1",1
GO:0014856,"GO:0014856","skeletal muscle cell proliferation","1/159","22/14515",0.215334816006952,0.608264155509115,0.581744661109691,"MYB",1
GO:0031646,"GO:0031646","positive regulation of nervous system process","1/159","22/14515",0.215334816006952,0.608264155509115,0.581744661109691,"TPPP",1
GO:0032288,"GO:0032288","myelin assembly","1/159","22/14515",0.215334816006952,0.608264155509115,0.581744661109691,"TPPP",1
GO:0036315,"GO:0036315","cellular response to sterol","1/159","22/14515",0.215334816006952,0.608264155509115,0.581744661109691,"CES1",1
GO:0044827,"GO:0044827","modulation by host of viral genome replication","1/159","22/14515",0.215334816006952,0.608264155509115,0.581744661109691,"STOM",1
GO:0048015,"GO:0048015","phosphatidylinositol-mediated signaling","1/159","22/14515",0.215334816006952,0.608264155509115,0.581744661109691,"PLCH1",1
GO:0051457,"GO:0051457","maintenance of protein location in nucleus","1/159","22/14515",0.215334816006952,0.608264155509115,0.581744661109691,"SYNE1",1
GO:0060339,"GO:0060339","negative regulation of type I interferon-mediated signaling pathway","1/159","22/14515",0.215334816006952,0.608264155509115,0.581744661109691,"SAMHD1",1
GO:0060706,"GO:0060706","cell differentiation involved in embryonic placenta development","1/159","22/14515",0.215334816006952,0.608264155509115,0.581744661109691,"NR2F2",1
GO:0071294,"GO:0071294","cellular response to zinc ion","1/159","22/14515",0.215334816006952,0.608264155509115,0.581744661109691,"MT1G",1
GO:0090042,"GO:0090042","tubulin deacetylation","1/159","22/14515",0.215334816006952,0.608264155509115,0.581744661109691,"TPPP",1
GO:0098581,"GO:0098581","detection of external biotic stimulus","1/159","22/14515",0.215334816006952,0.608264155509115,0.581744661109691,"HLA-DRB1",1
GO:0099010,"GO:0099010","modification of postsynaptic structure","1/159","22/14515",0.215334816006952,0.608264155509115,0.581744661109691,"FILIP1",1
GO:0035265,"GO:0035265","organ growth","3/159","146/14515",0.215344920945659,0.608264155509115,0.581744661109691,"CDK1/ERBB4/BASP1",3
GO:0048592,"GO:0048592","eye morphogenesis","3/159","147/14515",0.218202529147447,0.610251884383962,0.583645727694337,"RP1/PROM1/CEP290",3
GO:0043279,"GO:0043279","response to alkaloid","2/159","80/14515",0.218479681267411,0.610251884383962,0.583645727694337,"NQO1/CPT1A",2
GO:0048864,"GO:0048864","stem cell development","2/159","80/14515",0.218479681267411,0.610251884383962,0.583645727694337,"FN1/ERBB4",2
GO:1900542,"GO:1900542","regulation of purine nucleotide metabolic process","2/159","80/14515",0.218479681267411,0.610251884383962,0.583645727694337,"PDK4/PPARGC1A",2
GO:0002831,"GO:0002831","regulation of response to biotic stimulus","7/159","447/14515",0.219444095211449,0.610251884383962,0.583645727694337,"S100A8/GRN/SPINK5/HLA-DRB1/CFH/TSPAN6/SAMHD1",7
GO:0000819,"GO:0000819","sister chromatid segregation","4/159","220/14515",0.221694630860658,0.610251884383962,0.583645727694337,"CDC20/CENPF/NEK2/CDK1",4
GO:0006140,"GO:0006140","regulation of nucleotide metabolic process","2/159","81/14515",0.222510118640223,0.610251884383962,0.583645727694337,"PDK4/PPARGC1A",2
GO:0010232,"GO:0010232","vascular transport","2/159","81/14515",0.222510118640223,0.610251884383962,0.583645727694337,"SLC7A2/SLC4A8",2
GO:0044774,"GO:0044774","mitotic DNA integrity checkpoint signaling","2/159","81/14515",0.222510118640223,0.610251884383962,0.583645727694337,"CDK1/STK33",2
GO:0050848,"GO:0050848","regulation of calcium-mediated signaling","2/159","81/14515",0.222510118640223,0.610251884383962,0.583645727694337,"CALM3/ERBB3",2
GO:0150104,"GO:0150104","transport across blood-brain barrier","2/159","81/14515",0.222510118640223,0.610251884383962,0.583645727694337,"SLC7A2/SLC4A8",2
GO:0008202,"GO:0008202","steroid metabolic process","5/159","295/14515",0.22279779047932,0.610251884383962,0.583645727694337,"CES1/AKR1C2/DHRS9/TM7SF2/CBR1",5
GO:0001783,"GO:0001783","B cell apoptotic process","1/159","23/14515",0.223943231397478,0.610251884383962,0.583645727694337,"CD74",1
GO:0001964,"GO:0001964","startle response","1/159","23/14515",0.223943231397478,0.610251884383962,0.583645727694337,"TUBA1A",1
GO:0006929,"GO:0006929","substrate-dependent cell migration","1/159","23/14515",0.223943231397478,0.610251884383962,0.583645727694337,"FN1",1
GO:0008211,"GO:0008211","glucocorticoid metabolic process","1/159","23/14515",0.223943231397478,0.610251884383962,0.583645727694337,"CBR1",1
GO:0010922,"GO:0010922","positive regulation of phosphatase activity","1/159","23/14515",0.223943231397478,0.610251884383962,0.583645727694337,"CALM3",1
GO:0035357,"GO:0035357","peroxisome proliferator activated receptor signaling pathway","1/159","23/14515",0.223943231397478,0.610251884383962,0.583645727694337,"ALOX15",1
GO:0035774,"GO:0035774","positive regulation of insulin secretion involved in cellular response to glucose stimulus","1/159","23/14515",0.223943231397478,0.610251884383962,0.583645727694337,"HLA-DRB1",1
GO:0045061,"GO:0045061","thymic T cell selection","1/159","23/14515",0.223943231397478,0.610251884383962,0.583645727694337,"CD74",1
GO:0045940,"GO:0045940","positive regulation of steroid metabolic process","1/159","23/14515",0.223943231397478,0.610251884383962,0.583645727694337,"CES1",1
GO:0050650,"GO:0050650","chondroitin sulfate proteoglycan biosynthetic process","1/159","23/14515",0.223943231397478,0.610251884383962,0.583645727694337,"CHST9",1
GO:0060314,"GO:0060314","regulation of ryanodine-sensitive calcium-release channel activity","1/159","23/14515",0.223943231397478,0.610251884383962,0.583645727694337,"CALM3",1
GO:0071280,"GO:0071280","cellular response to copper ion","1/159","23/14515",0.223943231397478,0.610251884383962,0.583645727694337,"MT1G",1
GO:0071624,"GO:0071624","positive regulation of granulocyte chemotaxis","1/159","23/14515",0.223943231397478,0.610251884383962,0.583645727694337,"CD74",1
GO:0086064,"GO:0086064","cell communication by electrical coupling involved in cardiac conduction","1/159","23/14515",0.223943231397478,0.610251884383962,0.583645727694337,"CALM3",1
GO:0090594,"GO:0090594","inflammatory response to wounding","1/159","23/14515",0.223943231397478,0.610251884383962,0.583645727694337,"GRN",1
GO:1901020,"GO:1901020","negative regulation of calcium ion transmembrane transporter activity","1/159","23/14515",0.223943231397478,0.610251884383962,0.583645727694337,"CALM3",1
GO:1901385,"GO:1901385","regulation of voltage-gated calcium channel activity","1/159","23/14515",0.223943231397478,0.610251884383962,0.583645727694337,"CALM3",1
GO:2000209,"GO:2000209","regulation of anoikis","1/159","23/14515",0.223943231397478,0.610251884383962,0.583645727694337,"PDK4",1
GO:0032273,"GO:0032273","positive regulation of protein polymerization","2/159","82/14515",0.226546549033826,0.613664521552542,0.586909578498539,"ALOX15/TPPP",2
GO:0032465,"GO:0032465","regulation of cytokinesis","2/159","82/14515",0.226546549033826,0.613664521552542,0.586909578498539,"CALM3/CDC14A",2
GO:0050792,"GO:0050792","regulation of viral process","3/159","150/14515",0.226822129868379,0.613664521552542,0.586909578498539,"HLA-DRB1/STOM/CD74",3
GO:0090068,"GO:0090068","positive regulation of cell cycle process","4/159","223/14515",0.2286731224234,0.613664521552542,0.586909578498539,"CDC20/CDK1/STOX1/CDC14A",4
GO:0006029,"GO:0006029","proteoglycan metabolic process","2/159","83/14515",0.230588362149453,0.613664521552542,0.586909578498539,"HS3ST6/CHST9",2
GO:0007422,"GO:0007422","peripheral nervous system development","2/159","83/14515",0.230588362149453,0.613664521552542,0.586909578498539,"CDK1/ERBB3",2
GO:0042773,"GO:0042773","ATP synthesis coupled electron transport","2/159","83/14515",0.230588362149453,0.613664521552542,0.586909578498539,"COX7A1/CDK1",2
GO:0042775,"GO:0042775","mitochondrial ATP synthesis coupled electron transport","2/159","83/14515",0.230588362149453,0.613664521552542,0.586909578498539,"COX7A1/CDK1",2
GO:0045185,"GO:0045185","maintenance of protein location","2/159","83/14515",0.230588362149453,0.613664521552542,0.586909578498539,"SYNE1/SCIN",2
GO:0009991,"GO:0009991","response to extracellular stimulus","7/159","454/14515",0.230645998277464,0.613664521552542,0.586909578498539,"PDK4/NQO1/PPARGC1A/IGFBP2/CPT1A/WIPI1/BCAS3",7
GO:0051222,"GO:0051222","positive regulation of protein transport","4/159","224/14515",0.231011788315994,0.613664521552542,0.586909578498539,"CDK1/HLA-DRB1/CEP290/EXPH5",4
GO:0002483,"GO:0002483","antigen processing and presentation of endogenous peptide antigen","1/159","24/14515",0.232457792963018,0.613664521552542,0.586909578498539,"HLA-DRB1",1
GO:0002862,"GO:0002862","negative regulation of inflammatory response to antigenic stimulus","1/159","24/14515",0.232457792963018,0.613664521552542,0.586909578498539,"HLA-DRB1",1
GO:0007042,"GO:0007042","lysosomal lumen acidification","1/159","24/14515",0.232457792963018,0.613664521552542,0.586909578498539,"GRN",1
GO:0010714,"GO:0010714","positive regulation of collagen metabolic process","1/159","24/14515",0.232457792963018,0.613664521552542,0.586909578498539,"MYB",1
GO:0010882,"GO:0010882","regulation of cardiac muscle contraction by calcium ion signaling","1/159","24/14515",0.232457792963018,0.613664521552542,0.586909578498539,"CALM3",1
GO:0018149,"GO:0018149","peptide cross-linking","1/159","24/14515",0.232457792963018,0.613664521552542,0.586909578498539,"FN1",1
GO:0018904,"GO:0018904","ether metabolic process","1/159","24/14515",0.232457792963018,0.613664521552542,0.586909578498539,"EPHX1",1
GO:0032967,"GO:0032967","positive regulation of collagen biosynthetic process","1/159","24/14515",0.232457792963018,0.613664521552542,0.586909578498539,"MYB",1
GO:0042537,"GO:0042537","benzene-containing compound metabolic process","1/159","24/14515",0.232457792963018,0.613664521552542,0.586909578498539,"CYP4B1",1
GO:0043153,"GO:0043153","entrainment of circadian clock by photoperiod","1/159","24/14515",0.232457792963018,0.613664521552542,0.586909578498539,"USP2",1
GO:0046697,"GO:0046697","decidualization","1/159","24/14515",0.232457792963018,0.613664521552542,0.586909578498539,"CTSB",1
GO:0060295,"GO:0060295","regulation of cilium movement involved in cell motility","1/159","24/14515",0.232457792963018,0.613664521552542,0.586909578498539,"EPPIN",1
GO:0060907,"GO:0060907","positive regulation of macrophage cytokine production","1/159","24/14515",0.232457792963018,0.613664521552542,0.586909578498539,"CD74",1
GO:0098884,"GO:0098884","postsynaptic neurotransmitter receptor internalization","1/159","24/14515",0.232457792963018,0.613664521552542,0.586909578498539,"SYNE1",1
GO:0140239,"GO:0140239","postsynaptic endocytosis","1/159","24/14515",0.232457792963018,0.613664521552542,0.586909578498539,"SYNE1",1
GO:1902019,"GO:1902019","regulation of cilium-dependent cell motility","1/159","24/14515",0.232457792963018,0.613664521552542,0.586909578498539,"EPPIN",1
GO:0015718,"GO:0015718","monocarboxylic acid transport","3/159","152/14515",0.232605051506979,0.613664521552542,0.586909578498539,"CES1/EMB/CPT1A",3
GO:0098771,"GO:0098771","inorganic ion homeostasis","7/159","456/14515",0.233882507293457,0.616333561833554,0.58946225223363,"S100A8/ATP12A/CP/MT1G/CALM3/PLCH1/STIM2",7
GO:0043367,"GO:0043367","CD4-positive, alpha-beta T cell differentiation","2/159","84/14515",0.234634960177482,0.617614611409287,0.590687449780698,"HLA-DRB1/MYB",2
GO:0035725,"GO:0035725","sodium ion transmembrane transport","3/159","153/14515",0.235506739147056,0.619206494424061,0.592209928849321,"ATP12A/SLC4A8/FXYD3",3
GO:0022604,"GO:0022604","regulation of cell morphogenesis","4/159","227/14515",0.238063496867513,0.623437054896289,0.596256042607513,"FN1/RHOU/PALMD/EEF2K",4
GO:0019915,"GO:0019915","lipid storage","2/159","85/14515",0.238685757600012,0.623437054896289,0.596256042607513,"CES1/CPT1A",2
GO:0002053,"GO:0002053","positive regulation of mesenchymal cell proliferation","1/159","25/14515",0.240879517545095,0.623437054896289,0.596256042607513,"SYNE1",1
GO:0007271,"GO:0007271","synaptic transmission, cholinergic","1/159","25/14515",0.240879517545095,0.623437054896289,0.596256042607513,"NQO1",1
GO:0010875,"GO:0010875","positive regulation of cholesterol efflux","1/159","25/14515",0.240879517545095,0.623437054896289,0.596256042607513,"CES1",1
GO:0030204,"GO:0030204","chondroitin sulfate metabolic process","1/159","25/14515",0.240879517545095,0.623437054896289,0.596256042607513,"CHST9",1
GO:0033622,"GO:0033622","integrin activation","1/159","25/14515",0.240879517545095,0.623437054896289,0.596256042607513,"FN1",1
GO:0036010,"GO:0036010","protein localization to endosome","1/159","25/14515",0.240879517545095,0.623437054896289,0.596256042607513,"ANKRD13A",1
GO:0042759,"GO:0042759","long-chain fatty acid biosynthetic process","1/159","25/14515",0.240879517545095,0.623437054896289,0.596256042607513,"ALOX15",1
GO:0045777,"GO:0045777","positive regulation of blood pressure","1/159","25/14515",0.240879517545095,0.623437054896289,0.596256042607513,"NR2F2",1
GO:0048207,"GO:0048207","vesicle targeting, rough ER to cis-Golgi","1/159","25/14515",0.240879517545095,0.623437054896289,0.596256042607513,"TRAPPC6A",1
GO:0048208,"GO:0048208","COPII vesicle coating","1/159","25/14515",0.240879517545095,0.623437054896289,0.596256042607513,"TRAPPC6A",1
GO:1902882,"GO:1902882","regulation of response to oxidative stress","1/159","25/14515",0.240879517545095,0.623437054896289,0.596256042607513,"STOX1",1
GO:1903421,"GO:1903421","regulation of synaptic vesicle recycling","1/159","25/14515",0.240879517545095,0.623437054896289,0.596256042607513,"ABCA13",1
GO:0030099,"GO:0030099","myeloid cell differentiation","6/159","382/14515",0.241771189852493,0.625047256708953,0.597796041799216,"MB/MT1G/HLA-DRB1/SCIN/MYB/CD74",6
GO:0014033,"GO:0014033","neural crest cell differentiation","2/159","86/14515",0.24274018099621,0.626156262213806,0.598856696164176,"FN1/ERBB4",2
GO:0030071,"GO:0030071","regulation of mitotic metaphase/anaphase transition","2/159","86/14515",0.24274018099621,0.626156262213806,0.598856696164176,"CDC20/CENPF",2
GO:0044089,"GO:0044089","positive regulation of cellular component biogenesis","7/159","462/14515",0.243683215382436,0.627890418302076,0.60051524539274,"ALOX15/RP1/FUZ/CROCC/TPPP/WIPI1/EEF2K",7
GO:0046890,"GO:0046890","regulation of lipid biosynthetic process","3/159","156/14515",0.244249834569925,0.628651904958552,0.601243532261033,"CES1/PDK4/CD74",3
GO:1901990,"GO:1901990","regulation of mitotic cell cycle phase transition","5/159","306/14515",0.244960350387006,0.628853780410037,0.601436606215905,"CDC20/CENPF/CDK1/STOX1/CDC14A",5
GO:0016032,"GO:0016032","viral process","6/159","384/14515",0.245393521630939,0.628853780410037,0.601436606215905,"CDK1/HLA-DRB1/CDHR3/STOM/CD74/CTSB",6
GO:0006637,"GO:0006637","acyl-CoA metabolic process","2/159","87/14515",0.246797668850415,0.628853780410037,0.601436606215905,"PDK4/NUDT7",2
GO:0035383,"GO:0035383","thioester metabolic process","2/159","87/14515",0.246797668850415,0.628853780410037,0.601436606215905,"PDK4/NUDT7",2
GO:0051262,"GO:0051262","protein tetramerization","2/159","87/14515",0.246797668850415,0.628853780410037,0.601436606215905,"HLA-DRB1/SAMHD1",2
GO:0090316,"GO:0090316","positive regulation of intracellular protein transport","2/159","87/14515",0.246797668850415,0.628853780410037,0.601436606215905,"CDK1/CEP290",2
GO:0040013,"GO:0040013","negative regulation of locomotion","5/159","307/14515",0.247004412536117,0.628853780410037,0.601436606215905,"EPPIN/FUZ/SRGAP3/CD74/NR2F2",5
GO:0007517,"GO:0007517","muscle organ development","5/159","308/14515",0.249053011005995,0.628853780410037,0.601436606215905,"CENPF/USP2/BASP1/ERBB3/NR2F2",5
GO:0001835,"GO:0001835","blastocyst hatching","1/159","26/14515",0.249209411037872,0.628853780410037,0.601436606215905,"HS3ST6",1
GO:0010758,"GO:0010758","regulation of macrophage chemotaxis","1/159","26/14515",0.249209411037872,0.628853780410037,0.601436606215905,"MTUS1",1
GO:0010880,"GO:0010880","regulation of release of sequestered calcium ion into cytosol by sarcoplasmic reticulum","1/159","26/14515",0.249209411037872,0.628853780410037,0.601436606215905,"CALM3",1
GO:0035188,"GO:0035188","hatching","1/159","26/14515",0.249209411037872,0.628853780410037,0.601436606215905,"HS3ST6",1
GO:0042403,"GO:0042403","thyroid hormone metabolic process","1/159","26/14515",0.249209411037872,0.628853780410037,0.601436606215905,"CTSB",1
GO:0042744,"GO:0042744","hydrogen peroxide catabolic process","1/159","26/14515",0.249209411037872,0.628853780410037,0.601436606215905,"HBB",1
GO:0070723,"GO:0070723","response to cholesterol","1/159","26/14515",0.249209411037872,0.628853780410037,0.601436606215905,"CES1",1
GO:0071684,"GO:0071684","organism emergence from protective structure","1/159","26/14515",0.249209411037872,0.628853780410037,0.601436606215905,"HS3ST6",1
GO:1904353,"GO:1904353","regulation of telomere capping","1/159","26/14515",0.249209411037872,0.628853780410037,0.601436606215905,"NEK2",1
GO:1904357,"GO:1904357","negative regulation of telomere maintenance via telomere lengthening","1/159","26/14515",0.249209411037872,0.628853780410037,0.601436606215905,"XRN1",1
GO:0008217,"GO:0008217","regulation of blood pressure","3/159","158/14515",0.250107896084378,0.630269707357155,0.60279080066341,"HBB/SCPEP1/NR2F2",3
GO:0010906,"GO:0010906","regulation of glucose metabolic process","2/159","88/14515",0.250857671362938,0.630269707357155,0.60279080066341,"PDK4/PPARGC1A",2
GO:0051453,"GO:0051453","regulation of intracellular pH","2/159","88/14515",0.250857671362938,0.630269707357155,0.60279080066341,"GRN/SLC4A8",2
GO:1902099,"GO:1902099","regulation of metaphase/anaphase transition of cell cycle","2/159","88/14515",0.250857671362938,0.630269707357155,0.60279080066341,"CDC20/CENPF",2
GO:0060828,"GO:0060828","regulation of canonical Wnt signaling pathway","4/159","233/14515",0.252316138403942,0.63324797073457,0.605639215786177,"FUZ/IGFBP2/BICC1/FZD6",4
GO:0001764,"GO:0001764","neuron migration","3/159","159/14515",0.253045026356038,0.633524153107009,0.605903356980762,"TUBA1A/NR2F2/IGSF10",3
GO:0001843,"GO:0001843","neural tube closure","2/159","89/14515",0.254919650263552,0.633524153107009,0.605903356980762,"FUZ/FZD6",2
GO:0060606,"GO:0060606","tube closure","2/159","89/14515",0.254919650263552,0.633524153107009,0.605903356980762,"FUZ/FZD6",2
GO:0009264,"GO:0009264","deoxyribonucleotide catabolic process","1/159","27/14515",0.257448468505259,0.633524153107009,0.605903356980762,"SAMHD1",1
GO:0009648,"GO:0009648","photoperiodism","1/159","27/14515",0.257448468505259,0.633524153107009,0.605903356980762,"USP2",1
GO:0009649,"GO:0009649","entrainment of circadian clock","1/159","27/14515",0.257448468505259,0.633524153107009,0.605903356980762,"USP2",1
GO:0010669,"GO:0010669","epithelial structure maintenance","1/159","27/14515",0.257448468505259,0.633524153107009,0.605903356980762,"CROCC",1
GO:0034121,"GO:0034121","regulation of toll-like receptor signaling pathway","1/159","27/14515",0.257448468505259,0.633524153107009,0.605903356980762,"S100A8",1
GO:0034508,"GO:0034508","centromere complex assembly","1/159","27/14515",0.257448468505259,0.633524153107009,0.605903356980762,"CENPF",1
GO:0043267,"GO:0043267","negative regulation of potassium ion transport","1/159","27/14515",0.257448468505259,0.633524153107009,0.605903356980762,"KCNRG",1
GO:0046386,"GO:0046386","deoxyribose phosphate catabolic process","1/159","27/14515",0.257448468505259,0.633524153107009,0.605903356980762,"SAMHD1",1
GO:0048679,"GO:0048679","regulation of axon regeneration","1/159","27/14515",0.257448468505259,0.633524153107009,0.605903356980762,"GRN",1
GO:0051125,"GO:0051125","regulation of actin nucleation","1/159","27/14515",0.257448468505259,0.633524153107009,0.605903356980762,"SCIN",1
GO:0051984,"GO:0051984","positive regulation of chromosome segregation","1/159","27/14515",0.257448468505259,0.633524153107009,0.605903356980762,"CDK1",1
GO:0090311,"GO:0090311","regulation of protein deacetylation","1/159","27/14515",0.257448468505259,0.633524153107009,0.605903356980762,"TPPP",1
GO:0099590,"GO:0099590","neurotransmitter receptor internalization","1/159","27/14515",0.257448468505259,0.633524153107009,0.605903356980762,"SYNE1",1
GO:1903580,"GO:1903580","positive regulation of ATP metabolic process","1/159","27/14515",0.257448468505259,0.633524153107009,0.605903356980762,"PPARGC1A",1
GO:0045580,"GO:0045580","regulation of T cell differentiation","3/159","161/14515",0.258934336812441,0.633524153107009,0.605903356980762,"SPINK5/HLA-DRB1/CD74",3
GO:0000041,"GO:0000041","transition metal ion transport","2/159","90/14515",0.258983078627605,0.633524153107009,0.605903356980762,"CP/STEAP3",2
GO:0007091,"GO:0007091","metaphase/anaphase transition of mitotic cell cycle","2/159","90/14515",0.258983078627605,0.633524153107009,0.605903356980762,"CDC20/CENPF",2
GO:0031341,"GO:0031341","regulation of cell killing","2/159","90/14515",0.258983078627605,0.633524153107009,0.605903356980762,"HLA-DRB1/CFH",2
GO:0046785,"GO:0046785","microtubule polymerization","2/159","90/14515",0.258983078627605,0.633524153107009,0.605903356980762,"TUBA1A/TPPP",2
GO:1901988,"GO:1901988","negative regulation of cell cycle phase transition","4/159","236/14515",0.259510235401868,0.633524153107009,0.605903356980762,"CDC20/CENPF/CDK1/STK33",4
GO:0060562,"GO:0060562","epithelial tube morphogenesis","5/159","314/14515",0.261435413134427,0.633524153107009,0.605903356980762,"DNAAF1/FUZ/CEP290/STOX1/FZD6",5
GO:0043269,"GO:0043269","regulation of monoatomic ion transport","6/159","393/14515",0.261887142825729,0.633524153107009,0.605903356980762,"EPPIN/CALM3/KCNRG/STOM/FXYD3/STIM2",6
GO:0051259,"GO:0051259","protein complex oligomerization","4/159","237/14515",0.26191747163555,0.633524153107009,0.605903356980762,"KCNRG/HLA-DRB1/CD74/SAMHD1",4
GO:0030593,"GO:0030593","neutrophil chemotaxis","2/159","91/14515",0.263047440694746,0.633524153107009,0.605903356980762,"S100A8/CD74",2
GO:0032963,"GO:0032963","collagen metabolic process","2/159","91/14515",0.263047440694746,0.633524153107009,0.605903356980762,"MYB/CTSB",2
GO:0050773,"GO:0050773","regulation of dendrite development","2/159","91/14515",0.263047440694746,0.633524153107009,0.605903356980762,"SYNE1/EEF2K",2
GO:0001667,"GO:0001667","ameboidal-type cell migration","6/159","395/14515",0.265592682604657,0.633524153107009,0.605903356980762,"FN1/GRN/ERBB4/BCAS3/NR2F2/RIN2",6
GO:0001580,"GO:0001580","detection of chemical stimulus involved in sensory perception of bitter taste","1/159","28/14515",0.265597674296788,0.633524153107009,0.605903356980762,"PIGR",1
GO:0003338,"GO:0003338","metanephros morphogenesis","1/159","28/14515",0.265597674296788,0.633524153107009,0.605903356980762,"BASP1",1
GO:0007064,"GO:0007064","mitotic sister chromatid cohesion","1/159","28/14515",0.265597674296788,0.633524153107009,0.605903356980762,"CDC20",1
GO:0008209,"GO:0008209","androgen metabolic process","1/159","28/14515",0.265597674296788,0.633524153107009,0.605903356980762,"DHRS9",1
GO:0008299,"GO:0008299","isoprenoid biosynthetic process","1/159","28/14515",0.265597674296788,0.633524153107009,0.605903356980762,"DHRS9",1
GO:0032633,"GO:0032633","interleukin-4 production","1/159","28/14515",0.265597674296788,0.633524153107009,0.605903356980762,"HLA-DRB1",1
GO:0032673,"GO:0032673","regulation of interleukin-4 production","1/159","28/14515",0.265597674296788,0.633524153107009,0.605903356980762,"HLA-DRB1",1
GO:0045589,"GO:0045589","regulation of regulatory T cell differentiation","1/159","28/14515",0.265597674296788,0.633524153107009,0.605903356980762,"HLA-DRB1",1
GO:0055075,"GO:0055075","potassium ion homeostasis","1/159","28/14515",0.265597674296788,0.633524153107009,0.605903356980762,"ATP12A",1
GO:0070293,"GO:0070293","renal absorption","1/159","28/14515",0.265597674296788,0.633524153107009,0.605903356980762,"HBB",1
GO:0071404,"GO:0071404","cellular response to low-density lipoprotein particle stimulus","1/159","28/14515",0.265597674296788,0.633524153107009,0.605903356980762,"CES1",1
GO:0090314,"GO:0090314","positive regulation of protein targeting to membrane","1/159","28/14515",0.265597674296788,0.633524153107009,0.605903356980762,"STOM",1
GO:0098901,"GO:0098901","regulation of cardiac muscle cell action potential","1/159","28/14515",0.265597674296788,0.633524153107009,0.605903356980762,"CALM3",1
GO:1901797,"GO:1901797","negative regulation of signal transduction by p53 class mediator","1/159","28/14515",0.265597674296788,0.633524153107009,0.605903356980762,"CD74",1
GO:1902624,"GO:1902624","positive regulation of neutrophil migration","1/159","28/14515",0.265597674296788,0.633524153107009,0.605903356980762,"CD74",1
GO:0070201,"GO:0070201","regulation of establishment of protein localization","7/159","476/14515",0.267042198634327,0.633524153107009,0.605903356980762,"CDK1/RHOU/HLA-DRB1/CEP290/STOM/EXPH5/CPT1A",7
GO:0030641,"GO:0030641","regulation of cellular pH","2/159","92/14515",0.267112231690219,0.633524153107009,0.605903356980762,"GRN/SLC4A8",2
GO:0044784,"GO:0044784","metaphase/anaphase transition of cell cycle","2/159","92/14515",0.267112231690219,0.633524153107009,0.605903356980762,"CDC20/CENPF",2
GO:0060993,"GO:0060993","kidney morphogenesis","2/159","92/14515",0.267112231690219,0.633524153107009,0.605903356980762,"ERBB4/BASP1",2
GO:0002697,"GO:0002697","regulation of immune effector process","5/159","318/14515",0.26977101300044,0.633524153107009,0.605903356980762,"GRN/SPINK5/HLA-DRB1/CFH/CD74",5
GO:0002793,"GO:0002793","positive regulation of peptide secretion","2/159","93/14515",0.271176957648689,0.633524153107009,0.605903356980762,"S100A8/HLA-DRB1",2
GO:0051310,"GO:0051310","metaphase chromosome alignment","2/159","93/14515",0.271176957648689,0.633524153107009,0.605903356980762,"CENPF/NEK2",2
GO:1902476,"GO:1902476","chloride transmembrane transport","2/159","93/14515",0.271176957648689,0.633524153107009,0.605903356980762,"SLC4A8/FXYD3",2
GO:0002828,"GO:0002828","regulation of type 2 immune response","1/159","29/14515",0.27365800216224,0.633524153107009,0.605903356980762,"CD74",1
GO:0006783,"GO:0006783","heme biosynthetic process","1/159","29/14515",0.27365800216224,0.633524153107009,0.605903356980762,"TMEM14A",1
GO:0010458,"GO:0010458","exit from mitosis","1/159","29/14515",0.27365800216224,0.633524153107009,0.605903356980762,"CDC14A",1
GO:0021772,"GO:0021772","olfactory bulb development","1/159","29/14515",0.27365800216224,0.633524153107009,0.605903356980762,"ERBB4",1
GO:0030262,"GO:0030262","apoptotic nuclear changes","1/159","29/14515",0.27365800216224,0.633524153107009,0.605903356980762,"ERN2",1
GO:0034311,"GO:0034311","diol metabolic process","1/159","29/14515",0.27365800216224,0.633524153107009,0.605903356980762,"DEGS2",1
GO:0034694,"GO:0034694","response to prostaglandin","1/159","29/14515",0.27365800216224,0.633524153107009,0.605903356980762,"AKR1C2",1
GO:0035640,"GO:0035640","exploration behavior","1/159","29/14515",0.27365800216224,0.633524153107009,0.605903356980762,"TUBA1A",1
GO:0040020,"GO:0040020","regulation of meiotic nuclear division","1/159","29/14515",0.27365800216224,0.633524153107009,0.605903356980762,"CDC20",1
GO:0048384,"GO:0048384","retinoic acid receptor signaling pathway","1/159","29/14515",0.27365800216224,0.633524153107009,0.605903356980762,"ESRRG",1
GO:0050654,"GO:0050654","chondroitin sulfate proteoglycan metabolic process","1/159","29/14515",0.27365800216224,0.633524153107009,0.605903356980762,"CHST9",1
GO:0055094,"GO:0055094","response to lipoprotein particle","1/159","29/14515",0.27365800216224,0.633524153107009,0.605903356980762,"CES1",1
GO:0060074,"GO:0060074","synapse maturation","1/159","29/14515",0.27365800216224,0.633524153107009,0.605903356980762,"CDC20",1
GO:0060674,"GO:0060674","placenta blood vessel development","1/159","29/14515",0.27365800216224,0.633524153107009,0.605903356980762,"NR2F2",1
GO:0070570,"GO:0070570","regulation of neuron projection regeneration","1/159","29/14515",0.27365800216224,0.633524153107009,0.605903356980762,"GRN",1
GO:0090022,"GO:0090022","regulation of neutrophil chemotaxis","1/159","29/14515",0.27365800216224,0.633524153107009,0.605903356980762,"CD74",1
GO:0097345,"GO:0097345","mitochondrial outer membrane permeabilization","1/159","29/14515",0.27365800216224,0.633524153107009,0.605903356980762,"TMEM14A",1
GO:0097421,"GO:0097421","liver regeneration","1/159","29/14515",0.27365800216224,0.633524153107009,0.605903356980762,"CPT1A",1
GO:0099563,"GO:0099563","modification of synaptic structure","1/159","29/14515",0.27365800216224,0.633524153107009,0.605903356980762,"FILIP1",1
GO:1902230,"GO:1902230","negative regulation of intrinsic apoptotic signaling pathway in response to DNA damage","1/159","29/14515",0.27365800216224,0.633524153107009,0.605903356980762,"CD74",1
GO:1902253,"GO:1902253","regulation of intrinsic apoptotic signaling pathway by p53 class mediator","1/159","29/14515",0.27365800216224,0.633524153107009,0.605903356980762,"CD74",1
GO:1903715,"GO:1903715","regulation of aerobic respiration","1/159","29/14515",0.27365800216224,0.633524153107009,0.605903356980762,"COX7A1",1
GO:1905820,"GO:1905820","positive regulation of chromosome separation","1/159","29/14515",0.27365800216224,0.633524153107009,0.605903356980762,"CDC20",1
GO:0007565,"GO:0007565","female pregnancy","3/159","166/14515",0.273734886336017,0.633524153107009,0.605903356980762,"IGFBP2/NR2F2/CTSB",3
GO:1901991,"GO:1901991","negative regulation of mitotic cell cycle phase transition","3/159","166/14515",0.273734886336017,0.633524153107009,0.605903356980762,"CDC20/CENPF/CDK1",3
GO:0042116,"GO:0042116","macrophage activation","2/159","94/14515",0.275241135240573,0.635741227712041,0.608023770131986,"GRN/CD74",2
GO:2000060,"GO:2000060","positive regulation of ubiquitin-dependent protein catabolic process","2/159","94/14515",0.275241135240573,0.635741227712041,0.608023770131986,"CDC20/CDC20B",2
GO:0003018,"GO:0003018","vascular process in circulatory system","4/159","243/14515",0.276448845815619,0.637895396464099,0.610084020040334,"HBB/SLC7A2/SCPEP1/SLC4A8",4
GO:0014020,"GO:0014020","primary neural tube formation","2/159","95/14515",0.27930429160084,0.640923388843571,0.612979996047935,"FUZ/FZD6",2
GO:0031644,"GO:0031644","regulation of nervous system process","2/159","95/14515",0.27930429160084,0.640923388843571,0.612979996047935,"SYNE1/TPPP",2
GO:0017157,"GO:0017157","regulation of exocytosis","3/159","168/14515",0.279681377736663,0.640923388843571,0.612979996047935,"SLC4A8/EXPH5/RAB26",3
GO:0001945,"GO:0001945","lymph vessel development","1/159","30/14515",0.281630415365071,0.640923388843571,0.612979996047935,"NR2F2",1
GO:0002021,"GO:0002021","response to dietary excess","1/159","30/14515",0.281630415365071,0.640923388843571,0.612979996047935,"PPARGC1A",1
GO:0006734,"GO:0006734","NADH metabolic process","1/159","30/14515",0.281630415365071,0.640923388843571,0.612979996047935,"NQO1",1
GO:0010644,"GO:0010644","cell communication by electrical coupling","1/159","30/14515",0.281630415365071,0.640923388843571,0.612979996047935,"CALM3",1
GO:0014808,"GO:0014808","release of sequestered calcium ion into cytosol by sarcoplasmic reticulum","1/159","30/14515",0.281630415365071,0.640923388843571,0.612979996047935,"CALM3",1
GO:0032367,"GO:0032367","intracellular cholesterol transport","1/159","30/14515",0.281630415365071,0.640923388843571,0.612979996047935,"CES1",1
GO:0045292,"GO:0045292","mRNA cis splicing, via spliceosome","1/159","30/14515",0.281630415365071,0.640923388843571,0.612979996047935,"PSIP1",1
GO:0110110,"GO:0110110","positive regulation of animal organ morphogenesis","1/159","30/14515",0.281630415365071,0.640923388843571,0.612979996047935,"STOX1",1
GO:0150077,"GO:0150077","regulation of neuroinflammatory response","1/159","30/14515",0.281630415365071,0.640923388843571,0.612979996047935,"GRN",1
GO:1903514,"GO:1903514","release of sequestered calcium ion into cytosol by endoplasmic reticulum","1/159","30/14515",0.281630415365071,0.640923388843571,0.612979996047935,"CALM3",1
GO:2000279,"GO:2000279","negative regulation of DNA biosynthetic process","1/159","30/14515",0.281630415365071,0.640923388843571,0.612979996047935,"XRN1",1
GO:0009952,"GO:0009952","anterior/posterior pattern specification","3/159","169/14515",0.282659388122434,0.642475880475324,0.614464801144553,"FUZ/BASP1/NR2F2",3
GO:0006892,"GO:0006892","post-Golgi vesicle-mediated transport","2/159","96/14515",0.28336596416024,0.642475880475324,0.614464801144553,"WIPI1/RAB26",2
GO:0051606,"GO:0051606","detection of stimulus","4/159","246/14515",0.283765555759777,0.642475880475324,0.614464801144553,"RP1/PIGR/CALM3/HLA-DRB1",4
GO:0030522,"GO:0030522","intracellular receptor signaling pathway","5/159","325/14515",0.284496336191469,0.642475880475324,0.614464801144553,"ALOX15/NR2F1/ESRRG/TSPAN6/NR2F2",5
GO:0002285,"GO:0002285","lymphocyte activation involved in immune response","3/159","170/14515",0.285640292264056,0.642475880475324,0.614464801144553,"HLA-DRB1/MYB/CD74",3
GO:0006006,"GO:0006006","glucose metabolic process","3/159","170/14515",0.285640292264056,0.642475880475324,0.614464801144553,"PDK4/PPARGC1A/CPT1A",3
GO:0030073,"GO:0030073","insulin secretion","3/159","171/14515",0.288623880500843,0.642475880475324,0.614464801144553,"HLA-DRB1/PTPRN2/CPT1A",3
GO:0000578,"GO:0000578","embryonic axis specification","1/159","31/14515",0.289515866794615,0.642475880475324,0.614464801144553,"BASP1",1
GO:0001782,"GO:0001782","B cell homeostasis","1/159","31/14515",0.289515866794615,0.642475880475324,0.614464801144553,"CD74",1
GO:0001916,"GO:0001916","positive regulation of T cell mediated cytotoxicity","1/159","31/14515",0.289515866794615,0.642475880475324,0.614464801144553,"HLA-DRB1",1
GO:0006376,"GO:0006376","mRNA splice site recognition","1/159","31/14515",0.289515866794615,0.642475880475324,0.614464801144553,"PSIP1",1
GO:0006921,"GO:0006921","cellular component disassembly involved in execution phase of apoptosis","1/159","31/14515",0.289515866794615,0.642475880475324,0.614464801144553,"ERN2",1
GO:0015701,"GO:0015701","bicarbonate transport","1/159","31/14515",0.289515866794615,0.642475880475324,0.614464801144553,"SLC4A8",1
GO:0021696,"GO:0021696","cerebellar cortex morphogenesis","1/159","31/14515",0.289515866794615,0.642475880475324,0.614464801144553,"TUBA1A",1
GO:0021988,"GO:0021988","olfactory lobe development","1/159","31/14515",0.289515866794615,0.642475880475324,0.614464801144553,"ERBB4",1
GO:0032965,"GO:0032965","regulation of collagen biosynthetic process","1/159","31/14515",0.289515866794615,0.642475880475324,0.614464801144553,"MYB",1
GO:0035751,"GO:0035751","regulation of lysosomal lumen pH","1/159","31/14515",0.289515866794615,0.642475880475324,0.614464801144553,"GRN",1
GO:0036314,"GO:0036314","response to sterol","1/159","31/14515",0.289515866794615,0.642475880475324,0.614464801144553,"CES1",1
GO:0042755,"GO:0042755","eating behavior","1/159","31/14515",0.289515866794615,0.642475880475324,0.614464801144553,"CPT1A",1
GO:0043372,"GO:0043372","positive regulation of CD4-positive, alpha-beta T cell differentiation","1/159","31/14515",0.289515866794615,0.642475880475324,0.614464801144553,"HLA-DRB1",1
GO:0048873,"GO:0048873","homeostasis of number of cells within a tissue","1/159","31/14515",0.289515866794615,0.642475880475324,0.614464801144553,"TUBA1A",1
GO:0050775,"GO:0050775","positive regulation of dendrite morphogenesis","1/159","31/14515",0.289515866794615,0.642475880475324,0.614464801144553,"EEF2K",1
GO:0050913,"GO:0050913","sensory perception of bitter taste","1/159","31/14515",0.289515866794615,0.642475880475324,0.614464801144553,"PIGR",1
GO:0051085,"GO:0051085","chaperone cofactor-dependent protein refolding","1/159","31/14515",0.289515866794615,0.642475880475324,0.614464801144553,"CD74",1
GO:0090183,"GO:0090183","regulation of kidney development","1/159","31/14515",0.289515866794615,0.642475880475324,0.614464801144553,"BASP1",1
GO:0099022,"GO:0099022","vesicle tethering","1/159","31/14515",0.289515866794615,0.642475880475324,0.614464801144553,"TRAPPC6A",1
GO:0008637,"GO:0008637","apoptotic mitochondrial changes","2/159","98/14515",0.291483058082569,0.644374844321714,0.616280972735913,"ERBB4/TMEM14A",2
GO:0009062,"GO:0009062","fatty acid catabolic process","2/159","98/14515",0.291483058082569,0.644374844321714,0.616280972735913,"CPT1A/NUDT7",2
GO:0051928,"GO:0051928","positive regulation of calcium ion transport","2/159","98/14515",0.291483058082569,0.644374844321714,0.616280972735913,"CALM3/STIM2",2
GO:1901655,"GO:1901655","cellular response to ketone","2/159","98/14515",0.291483058082569,0.644374844321714,0.616280972735913,"AKR1C2/XRN1",2
GO:0032526,"GO:0032526","response to retinoic acid","2/159","99/14515",0.295537604300493,0.644960890687981,0.616841468273337,"IGFBP2/MYB",2
GO:1901796,"GO:1901796","regulation of signal transduction by p53 class mediator","2/159","99/14515",0.295537604300493,0.644960890687981,0.616841468273337,"USP2/CD74",2
GO:0002366,"GO:0002366","leukocyte activation involved in immune response","4/159","251/14515",0.296024374560184,0.644960890687981,0.616841468273337,"GRN/HLA-DRB1/MYB/CD74",4
GO:0010959,"GO:0010959","regulation of metal ion transport","5/159","331/14515",0.297240505087396,0.644960890687981,0.616841468273337,"EPPIN/CALM3/KCNRG/FXYD3/STIM2",5
GO:0006779,"GO:0006779","porphyrin-containing compound biosynthetic process","1/159","32/14515",0.29731529907711,0.644960890687981,0.616841468273337,"TMEM14A",1
GO:0007095,"GO:0007095","mitotic G2 DNA damage checkpoint signaling","1/159","32/14515",0.29731529907711,0.644960890687981,0.616841468273337,"CDK1",1
GO:0010464,"GO:0010464","regulation of mesenchymal cell proliferation","1/159","32/14515",0.29731529907711,0.644960890687981,0.616841468273337,"SYNE1",1
GO:0021591,"GO:0021591","ventricular system development","1/159","32/14515",0.29731529907711,0.644960890687981,0.616841468273337,"CENPF",1
GO:0033014,"GO:0033014","tetrapyrrole biosynthetic process","1/159","32/14515",0.29731529907711,0.644960890687981,0.616841468273337,"TMEM14A",1
GO:0040036,"GO:0040036","regulation of fibroblast growth factor receptor signaling pathway","1/159","32/14515",0.29731529907711,0.644960890687981,0.616841468273337,"FUZ",1
GO:0045066,"GO:0045066","regulatory T cell differentiation","1/159","32/14515",0.29731529907711,0.644960890687981,0.616841468273337,"HLA-DRB1",1
GO:0045981,"GO:0045981","positive regulation of nucleotide metabolic process","1/159","32/14515",0.29731529907711,0.644960890687981,0.616841468273337,"PPARGC1A",1
GO:0050912,"GO:0050912","detection of chemical stimulus involved in sensory perception of taste","1/159","32/14515",0.29731529907711,0.644960890687981,0.616841468273337,"PIGR",1
GO:0071402,"GO:0071402","cellular response to lipoprotein particle stimulus","1/159","32/14515",0.29731529907711,0.644960890687981,0.616841468273337,"CES1",1
GO:0090181,"GO:0090181","regulation of cholesterol metabolic process","1/159","32/14515",0.29731529907711,0.644960890687981,0.616841468273337,"CES1",1
GO:0140058,"GO:0140058","neuron projection arborization","1/159","32/14515",0.29731529907711,0.644960890687981,0.616841468273337,"TUBA1A",1
GO:1900544,"GO:1900544","positive regulation of purine nucleotide metabolic process","1/159","32/14515",0.29731529907711,0.644960890687981,0.616841468273337,"PPARGC1A",1
GO:1903749,"GO:1903749","positive regulation of establishment of protein localization to mitochondrion","1/159","32/14515",0.29731529907711,0.644960890687981,0.616841468273337,"RHOU",1
GO:1903955,"GO:1903955","positive regulation of protein targeting to mitochondrion","1/159","32/14515",0.29731529907711,0.644960890687981,0.616841468273337,"RHOU",1
GO:0007626,"GO:0007626","locomotory behavior","3/159","174/14515",0.297588681774963,0.644960890687981,0.616841468273337,"TUBA1A/USP2/SOBP",3
GO:0050851,"GO:0050851","antigen receptor-mediated signaling pathway","3/159","174/14515",0.297588681774963,0.644960890687981,0.616841468273337,"HLA-DPB1/KLHL6/HLA-DRB1",3
GO:0051303,"GO:0051303","establishment of chromosome localization","2/159","100/14515",0.299588916106548,0.6480846048984,0.619828992769537,"CENPF/NEK2",2
GO:1901800,"GO:1901800","positive regulation of proteasomal protein catabolic process","2/159","100/14515",0.299588916106548,0.6480846048984,0.619828992769537,"CDC20/CDC20B",2
GO:0071897,"GO:0071897","DNA biosynthetic process","3/159","175/14515",0.300580947974733,0.649624621019018,0.621301866270429,"CENPF/NEK2/XRN1",3
GO:0015850,"GO:0015850","organic hydroxy compound transport","4/159","253/14515",0.300947633177048,0.649811509625302,0.621480606786279,"CES1/ABCA13/MYB/EMB",4
GO:0010639,"GO:0010639","negative regulation of organelle organization","5/159","333/14515",0.301510567411198,0.6504214007689,0.622063907500998,"CDC20/CENPF/SCIN/TMEM14A/XRN1",5
GO:0002263,"GO:0002263","cell activation involved in immune response","4/159","254/14515",0.303413020861667,0.650748616399028,0.622376856972266,"GRN/HLA-DRB1/MYB/CD74",4
GO:0001841,"GO:0001841","neural tube formation","2/159","101/14515",0.30363657996194,0.650748616399028,0.622376856972266,"FUZ/FZD6",2
GO:0009595,"GO:0009595","detection of biotic stimulus","1/159","33/14515",0.30502964468553,0.650748616399028,0.622376856972266,"HLA-DRB1",1
GO:0010770,"GO:0010770","positive regulation of cell morphogenesis","1/159","33/14515",0.30502964468553,0.650748616399028,0.622376856972266,"EEF2K",1
GO:0015012,"GO:0015012","heparan sulfate proteoglycan biosynthetic process","1/159","33/14515",0.30502964468553,0.650748616399028,0.622376856972266,"HS3ST6",1
GO:0032366,"GO:0032366","intracellular sterol transport","1/159","33/14515",0.30502964468553,0.650748616399028,0.622376856972266,"CES1",1
GO:0043276,"GO:0043276","anoikis","1/159","33/14515",0.30502964468553,0.650748616399028,0.622376856972266,"PDK4",1
GO:0045429,"GO:0045429","positive regulation of nitric oxide biosynthetic process","1/159","33/14515",0.30502964468553,0.650748616399028,0.622376856972266,"HBB",1
GO:0051973,"GO:0051973","positive regulation of telomerase activity","1/159","33/14515",0.30502964468553,0.650748616399028,0.622376856972266,"NEK2",1
GO:0070229,"GO:0070229","negative regulation of lymphocyte apoptotic process","1/159","33/14515",0.30502964468553,0.650748616399028,0.622376856972266,"CD74",1
GO:0090313,"GO:0090313","regulation of protein targeting to membrane","1/159","33/14515",0.30502964468553,0.650748616399028,0.622376856972266,"STOM",1
GO:1902110,"GO:1902110","positive regulation of mitochondrial membrane permeability involved in apoptotic process","1/159","33/14515",0.30502964468553,0.650748616399028,0.622376856972266,"TMEM14A",1
GO:1903532,"GO:1903532","positive regulation of secretion by cell","4/159","255/14515",0.305880759249543,0.651365914324784,0.62296724154346,"HLA-DRB1/SLC4A8/MYB/EXPH5",4
GO:1904062,"GO:1904062","regulation of monoatomic cation transmembrane transport","4/159","255/14515",0.305880759249543,0.651365914324784,0.62296724154346,"CALM3/KCNRG/FXYD3/STIM2",4
GO:0042770,"GO:0042770","signal transduction in response to DNA damage","3/159","177/14515",0.306570275750547,0.652235293087633,0.623798716568231,"CDK1/STK33/CD74",3
GO:0030301,"GO:0030301","cholesterol transport","2/159","102/14515",0.307680191660441,0.653397769652531,0.624910510727347,"CES1/ABCA13",2
GO:0043200,"GO:0043200","response to amino acid","2/159","102/14515",0.307680191660441,0.653397769652531,0.624910510727347,"TUBA1A/NQO1",2
GO:0006959,"GO:0006959","humoral immune response","3/159","178/14515",0.30956694301769,0.656755558519841,0.628121904542024,"SPINK5/HLA-DRB1/CFH",3
GO:0002698,"GO:0002698","negative regulation of immune effector process","2/159","103/14515",0.311719356175789,0.656755558519841,0.628121904542024,"GRN/SPINK5",2
GO:0032204,"GO:0032204","regulation of telomere maintenance","2/159","103/14515",0.311719356175789,0.656755558519841,0.628121904542024,"NEK2/XRN1",2
GO:0051702,"GO:0051702","biological process involved in interaction with symbiont","2/159","103/14515",0.311719356175789,0.656755558519841,0.628121904542024,"FN1/STOM",2
GO:0010719,"GO:0010719","negative regulation of epithelial to mesenchymal transition","1/159","34/14515",0.312659826048256,0.656755558519841,0.628121904542024,"FUZ",1
GO:0010874,"GO:0010874","regulation of cholesterol efflux","1/159","34/14515",0.312659826048256,0.656755558519841,0.628121904542024,"CES1",1
GO:0032205,"GO:0032205","negative regulation of telomere maintenance","1/159","34/14515",0.312659826048256,0.656755558519841,0.628121904542024,"XRN1",1
GO:0045730,"GO:0045730","respiratory burst","1/159","34/14515",0.312659826048256,0.656755558519841,0.628121904542024,"GRN",1
GO:0060999,"GO:0060999","positive regulation of dendritic spine development","1/159","34/14515",0.312659826048256,0.656755558519841,0.628121904542024,"EEF2K",1
GO:0061081,"GO:0061081","positive regulation of myeloid leukocyte cytokine production involved in immune response","1/159","34/14515",0.312659826048256,0.656755558519841,0.628121904542024,"CD74",1
GO:0071276,"GO:0071276","cellular response to cadmium ion","1/159","34/14515",0.312659826048256,0.656755558519841,0.628121904542024,"MT1G",1
GO:1904407,"GO:1904407","positive regulation of nitric oxide metabolic process","1/159","34/14515",0.312659826048256,0.656755558519841,0.628121904542024,"HBB",1
GO:0034763,"GO:0034763","negative regulation of transmembrane transport","2/159","104/14515",0.315753687511283,0.66064009463313,0.63183708013527,"CALM3/KCNRG",2
GO:0035710,"GO:0035710","CD4-positive, alpha-beta T cell activation","2/159","104/14515",0.315753687511283,0.66064009463313,0.63183708013527,"HLA-DRB1/MYB",2
GO:0050868,"GO:0050868","negative regulation of T cell activation","2/159","104/14515",0.315753687511283,0.66064009463313,0.63183708013527,"HLA-DRB1/CD74",2
GO:0030336,"GO:0030336","negative regulation of cell migration","4/159","260/14515",0.318250692504851,0.66064009463313,0.63183708013527,"FUZ/SRGAP3/CD74/NR2F2",4
GO:0002688,"GO:0002688","regulation of leukocyte chemotaxis","2/159","105/14515",0.319782808551533,0.66064009463313,0.63183708013527,"CD74/MTUS1",2
GO:0001937,"GO:0001937","negative regulation of endothelial cell proliferation","1/159","35/14515",0.320206755656593,0.66064009463313,0.63183708013527,"NR2F2",1
GO:0010712,"GO:0010712","regulation of collagen metabolic process","1/159","35/14515",0.320206755656593,0.66064009463313,0.63183708013527,"MYB",1
GO:0010934,"GO:0010934","macrophage cytokine production","1/159","35/14515",0.320206755656593,0.66064009463313,0.63183708013527,"CD74",1
GO:0010935,"GO:0010935","regulation of macrophage cytokine production","1/159","35/14515",0.320206755656593,0.66064009463313,0.63183708013527,"CD74",1
GO:0032212,"GO:0032212","positive regulation of telomere maintenance via telomerase","1/159","35/14515",0.320206755656593,0.66064009463313,0.63183708013527,"NEK2",1
GO:0032689,"GO:0032689","negative regulation of type II interferon production","1/159","35/14515",0.320206755656593,0.66064009463313,0.63183708013527,"HLA-DRB1",1
GO:0043001,"GO:0043001","Golgi to plasma membrane protein transport","1/159","35/14515",0.320206755656593,0.66064009463313,0.63183708013527,"RAB26",1
GO:0046006,"GO:0046006","regulation of activated T cell proliferation","1/159","35/14515",0.320206755656593,0.66064009463313,0.63183708013527,"IGFBP2",1
GO:0051084,"GO:0051084","'de novo' post-translational protein folding","1/159","35/14515",0.320206755656593,0.66064009463313,0.63183708013527,"CD74",1
GO:0051281,"GO:0051281","positive regulation of release of sequestered calcium ion into cytosol","1/159","35/14515",0.320206755656593,0.66064009463313,0.63183708013527,"CALM3",1
GO:0051438,"GO:0051438","regulation of ubiquitin-protein transferase activity","1/159","35/14515",0.320206755656593,0.66064009463313,0.63183708013527,"CDC20",1
GO:0051693,"GO:0051693","actin filament capping","1/159","35/14515",0.320206755656593,0.66064009463313,0.63183708013527,"SCIN",1
GO:0060251,"GO:0060251","regulation of glial cell proliferation","1/159","35/14515",0.320206755656593,0.66064009463313,0.63183708013527,"MYB",1
GO:1902686,"GO:1902686","mitochondrial outer membrane permeabilization involved in programmed cell death","1/159","35/14515",0.320206755656593,0.66064009463313,0.63183708013527,"TMEM14A",1
GO:1905332,"GO:1905332","positive regulation of morphogenesis of an epithelium","1/159","35/14515",0.320206755656593,0.66064009463313,0.63183708013527,"STOX1",1
GO:0046879,"GO:0046879","hormone secretion","4/159","261/14515",0.3207301320572,0.661131712213909,0.632307263854522,"HLA-DRB1/MYB/PTPRN2/CPT1A",4
GO:0022407,"GO:0022407","regulation of cell-cell adhesion","6/159","425/14515",0.32257102462862,0.664335884648109,0.63537173870478,"HLA-DPA1/HLA-DPB1/HLA-DRB1/HLA-DMA/IGFBP2/CD74",6
GO:0045582,"GO:0045582","positive regulation of T cell differentiation","2/159","106/14515",0.323806350916344,0.665112643237039,0.63611463166993,"HLA-DRB1/CD74",2
GO:2001252,"GO:2001252","positive regulation of chromosome organization","2/159","106/14515",0.323806350916344,0.665112643237039,0.63611463166993,"NEK2/CDK1",2
GO:0120032,"GO:0120032","regulation of plasma membrane bounded cell projection assembly","3/159","183/14515",0.324562602518486,0.665112643237039,0.63611463166993,"RP1/FUZ/CROCC",3
GO:0044703,"GO:0044703","multi-organism reproductive process","3/159","184/14515",0.327562880525818,0.665112643237039,0.63611463166993,"IGFBP2/NR2F2/CTSB",3
GO:0006699,"GO:0006699","bile acid biosynthetic process","1/159","36/14515",0.327671336171137,0.665112643237039,0.63611463166993,"CES1",1
GO:0007035,"GO:0007035","vacuolar acidification","1/159","36/14515",0.327671336171137,0.665112643237039,0.63611463166993,"GRN",1
GO:0007602,"GO:0007602","phototransduction","1/159","36/14515",0.327671336171137,0.665112643237039,0.63611463166993,"RP1",1
[truncated: 1,186 more rows]

## Sheet: GO_cluster2_vsCilMock_entrez
,"ID","Description","GeneRatio","BgRatio","pvalue","p.adjust","qvalue","geneID","Count"
[truncated: 2,190 more rows]

[truncated: 5 more sheets: GO_cluster3_vsCilMock_entrez, GO_cluster4_vsCilMock_entrez, GO_cluster5_vsCilMock_entrez, GO_cluster6_vsCilMock_entrez, GO_cluster7_vsCilMock_entrez]
