# Supplementary material for: Respiratory syncytial viral load drives ciliated cell dedifferentiation and suppresses antiviral immunity
Source: Sci Adv. 2026 Jun 19;12(25):eaed4499. doi: 10.1126/sciadv.aed4499 (PMC13281798; doi:10.1126/sciadv.aed4499)
Supplement: Supplementary file 3 — Data S1 [file sciadv.aed4499_data_s1.zip]

Archive with 1 entries (1 files):
- aed4499_data_s1.gtf
