# Supplementary material for: Respiratory syncytial viral load drives ciliated cell dedifferentiation and suppresses antiviral immunity
Source: Sci Adv. 2026 Jun 19;12(25):eaed4499. doi: 10.1126/sciadv.aed4499 (PMC13281798; doi:10.1126/sciadv.aed4499)
Supplement: Supplementary file 3 — Data S1 [file sciadv.aed4499_data_s1.zip › aed4499_data_s1.gtf]

MK816924.1	.	gene	270	469	.	+	.	gene_id "NS1"; gene_name "NS1"; gene_biotype "protein_coding"; gene_source "manual"
MK816924.1	.	transcript	270	469	.	+	.	gene_id "NS1"; gene_name "NS1"; gene_biotype "protein_coding"; gene_source "manual"; transcript_id "NS1"
MK816924.1	.	exon	270	469	.	+	.	gene_id "NS1"; gene_name "NS1"; gene_biotype "protein_coding"; gene_source "manual"; transcript_id "NS1"
MK816924.1	.	CDS	270	469	.	+	.	gene_id "NS1"; gene_name "NS1"; gene_biotype "protein_coding"; gene_source "manual"; transcript_id "NS1"
MK816924.1	.	gene	796	995	.	+	.	gene_id "NS2"; gene_name "NS2"; gene_biotype "protein_coding"; gene_source "manual"
MK816924.1	.	transcript	796	995	.	+	.	gene_id "NS2"; gene_name "NS2"; gene_biotype "protein_coding"; gene_source "manual"; transcript_id "NS2"
MK816924.1	.	exon	796	995	.	+	.	gene_id "NS2"; gene_name "NS2"; gene_biotype "protein_coding"; gene_source "manual"; transcript_id "NS2"
MK816924.1	.	CDS	796	995	.	+	.	gene_id "NS2"; gene_name "NS2"; gene_biotype "protein_coding"; gene_source "manual"; transcript_id "NS2"
MK816924.1	.	gene	2014	2213	.	+	.	gene_id "N"; gene_name "N"; gene_biotype "protein_coding"; gene_source "manual"
MK816924.1	.	transcript	2014	2213	.	+	.	gene_id "N"; gene_name "N"; gene_biotype "protein_coding"; gene_source "manual"; transcript_id "N"
MK816924.1	.	exon	2014	2213	.	+	.	gene_id "N"; gene_name "N"; gene_biotype "protein_coding"; gene_source "manual"; transcript_id "N"
MK816924.1	.	CDS	2014	2213	.	+	.	gene_id "N"; gene_name "N"; gene_biotype "protein_coding"; gene_source "manual"; transcript_id "N"
MK816924.1	.	gene	2807	3006	.	+	.	gene_id "P"; gene_name "P"; gene_biotype "protein_coding"; gene_source "manual"
MK816924.1	.	transcript	2807	3006	.	+	.	gene_id "P"; gene_name "P"; gene_biotype "protein_coding"; gene_source "manual"; transcript_id "P"
MK816924.1	.	exon	2807	3006	.	+	.	gene_id "P"; gene_name "P"; gene_biotype "protein_coding"; gene_source "manual"; transcript_id "P"
MK816924.1	.	CDS	2807	3006	.	+	.	gene_id "P"; gene_name "P"; gene_biotype "protein_coding"; gene_source "manual"; transcript_id "P"
MK816924.1	.	gene	3692	3891	.	+	.	gene_id "mGFP"; gene_name "mGFP"; gene_biotype "protein_coding"; gene_source "manual"
MK816924.1	.	transcript	3692	3891	.	+	.	gene_id "mGFP"; gene_name "mGFP"; gene_biotype "protein_coding"; gene_source "manual"; transcript_id "mGFP"
MK816924.1	.	exon	3692	3891	.	+	.	gene_id "mGFP"; gene_name "mGFP"; gene_biotype "protein_coding"; gene_source "manual"; transcript_id "mGFP"
MK816924.1	.	CDS	3692	3891	.	+	.	gene_id "mGFP"; gene_name "mGFP"; gene_biotype "protein_coding"; gene_source "manual"; transcript_id "mGFP"
MK816924.1	.	gene	4667	4868	.	+	.	gene_id "M"; gene_name "M"; gene_biotype "protein_coding"; gene_source "manual"
MK816924.1	.	transcript	4667	4868	.	+	.	gene_id "M"; gene_name "M"; gene_biotype "protein_coding"; gene_source "manual"; transcript_id "M"
MK816924.1	.	exon	4667	4868	.	+	.	gene_id "M"; gene_name "M"; gene_biotype "protein_coding"; gene_source "manual"; transcript_id "M"
MK816924.1	.	CDS	4667	4868	.	+	.	gene_id "M"; gene_name "M"; gene_biotype "protein_coding"; gene_source "manual"; transcript_id "M"
MK816924.1	.	gene	5097	5296	.	+	.	gene_id "SH"; gene_name "SH"; gene_biotype "protein_coding"; gene_source "manual"
MK816924.1	.	transcript	5097	5296	.	+	.	gene_id "SH"; gene_name "SH"; gene_biotype "protein_coding"; gene_source "manual"; transcript_id "SH"
MK816924.1	.	exon	5097	5296	.	+	.	gene_id "SH"; gene_name "SH"; gene_biotype "protein_coding"; gene_source "manual"; transcript_id "SH"
MK816924.1	.	CDS	5097	5296	.	+	.	gene_id "SH"; gene_name "SH"; gene_biotype "protein_coding"; gene_source "manual"; transcript_id "SH"
MK816924.1	.	gene	6041	6240	.	+	.	gene_id "G"; gene_name "G"; gene_biotype "protein_coding"; gene_source "manual"
MK816924.1	.	transcript	6041	6240	.	+	.	gene_id "G"; gene_name "G"; gene_biotype "protein_coding"; gene_source "manual"; transcript_id "G"
MK816924.1	.	exon	6041	6240	.	+	.	gene_id "G"; gene_name "G"; gene_biotype "protein_coding"; gene_source "manual"; transcript_id "G"
MK816924.1	.	CDS	6041	6240	.	+	.	gene_id "G"; gene_name "G"; gene_biotype "protein_coding"; gene_source "manual"; transcript_id "G"
MK816924.1	.	gene	8013	8212	.	+	.	gene_id "F"; gene_name "F"; gene_biotype "protein_coding"; gene_source "manual"
MK816924.1	.	transcript	8013	8212	.	+	.	gene_id "F"; gene_name "F"; gene_biotype "protein_coding"; gene_source "manual"; transcript_id "F"
MK816924.1	.	exon	8013	8212	.	+	.	gene_id "F"; gene_name "F"; gene_biotype "protein_coding"; gene_source "manual"; transcript_id "F"
MK816924.1	.	CDS	8013	8212	.	+	.	gene_id "F"; gene_name "F"; gene_biotype "protein_coding"; gene_source "manual"; transcript_id "F"
MK816924.1	.	gene	8596	8795	.	+	.	gene_id "M2-1"; gene_name "M2-1"; gene_biotype "protein_coding"; gene_source "manual"
MK816924.1	.	transcript	8596	8795	.	+	.	gene_id "M2-1"; gene_name "M2-1"; gene_biotype "protein_coding"; gene_source "manual"; transcript_id "M2-1"
MK816924.1	.	exon	8596	8795	.	+	.	gene_id "M2-1"; gene_name "M2-1"; gene_biotype "protein_coding"; gene_source "manual"; transcript_id "M2-1"
MK816924.1	.	CDS	8596	8795	.	+	.	gene_id "M2-1"; gene_name "M2-1"; gene_biotype "protein_coding"; gene_source "manual"; transcript_id "M2-1"
MK816924.1	.	gene	9035	9234	.	+	.	gene_id "M2-2"; gene_name "M2-2"; gene_biotype "protein_coding"; gene_source "manual"
MK816924.1	.	transcript	9035	9234	.	+	.	gene_id "M2-2"; gene_name "M2-2"; gene_biotype "protein_coding"; gene_source "manual"; transcript_id "M2-2"
MK816924.1	.	exon	9035	9234	.	+	.	gene_id "M2-2"; gene_name "M2-2"; gene_biotype "protein_coding"; gene_source "manual"; transcript_id "M2-2"
MK816924.1	.	CDS	9035	9234	.	+	.	gene_id "M2-2"; gene_name "M2-2"; gene_biotype "protein_coding"; gene_source "manual"; transcript_id "M2-2"
MK816924.1	.	gene	12775	12974	.	+	.	gene_id "L"; gene_name "L"; gene_biotype "protein_coding"; gene_source "manual"
MK816924.1	.	transcript	12775	12974	.	+	.	gene_id "L"; gene_name "L"; gene_biotype "protein_coding"; gene_source "manual"; transcript_id "L"
MK816924.1	.	exon	12775	12974	.	+	.	gene_id "L"; gene_name "L"; gene_biotype "protein_coding"; gene_source "manual"; transcript_id "L"
MK816924.1	.	CDS	12775	12974	.	+	.	gene_id "L"; gene_name "L"; gene_biotype "protein_coding"; gene_source "manual"; transcript_id "L"
